# Supplementary material for: Di-μ-chlorido-bis­[(2,2′-bibenzimidazole)chloridocadmium(II)]
Source: Acta Crystallogr Sect E Struct Rep Online. 2008 Dec 10;65(Pt 1):m37. doi: 10.1107/S1600536808040968 (PMC2967883; doi:10.1107/S1600536808040968)
Supplement: Supplementary file 2 [file e-65-00m37-Isup2.hkl]

# 
# h,k,l, Fc-squared, Fo-squared, sigma(Fo-squared) and status flag 
# 
data_I
_shelx_title ' 1 in C2/c' 
_shelx_refln_list_code          4 
_shelx_F_calc_maximum      467.89 
_exptl_crystal_F_000      1632.00 
_reflns_d_resolution_high  0.7699 
 
loop_ 
 _symmetry_equiv_pos_as_xyz 
 'x, y, z' 
 '-x, y, -z+1/2' 
 'x+1/2, y+1/2, z' 
 '-x+1/2, y+1/2, -z+1/2' 
 '-x, -y, -z' 
 'x, -y, z-1/2' 
 '-x+1/2, -y+1/2, -z' 
 'x+1/2, -y+1/2, z-1/2' 
 
_cell_length_a    11.8236 
_cell_length_b    10.7837 
_cell_length_c    22.8283 
_cell_angle_alpha  90.000 
_cell_angle_beta   91.096 
_cell_angle_gamma  90.000 
 
_shelx_F_squared_multiplier     1.000 
 
loop_ 
 _refln_index_h 
 _refln_index_k 
 _refln_index_l 
 _refln_F_squared_calc 
 _refln_F_squared_meas 
 _refln_F_squared_sigma 
 _refln_observed_status 
   2   0   0    18754.11    19341.32    124.28 o 
   4   0   0    96158.48    97258.48    551.04 o 
   6   0   0    89140.30    91727.12    932.87 o 
   8   0   0     3039.95     3157.41     93.69 o 
  10   0   0    71078.39    70454.09    843.19 o 
  12   0   0      994.05     1111.13    226.85 o 
  14   0   0     1682.68     1705.27    245.73 o 
   3   1   0    68770.36    69202.76    600.57 o 
   5   1   0      595.16      611.77     42.06 o 
   7   1   0    27815.35    26687.59    219.63 o 
   9   1   0    15940.37    15158.40    178.51 o 
  11   1   0    16088.79    15921.87    223.45 o 
  13   1   0     8357.18     8438.13    305.29 o 
  15   1   0        2.25      450.61    221.59 o 
   0   2   0    58326.73    57960.64    780.12 o 
   2   2   0     6912.97     7514.80     62.19 o 
   4   2   0    23601.86    23330.27    201.98 o 
   6   2   0    10056.23     9971.20    142.47 o 
   8   2   0     1305.66     1250.74     85.35 o 
  10   2   0    17042.96    16716.71    220.41 o 
  12   2   0     1059.18      892.13     72.37 o 
  14   2   0     5299.99     5388.15    413.47 o 
   1   3   0    49837.53    49981.10    226.55 o 
   3   3   0     4113.68     3632.29     50.54 o 
   5   3   0      787.55      897.79     33.16 o 
   7   3   0    26826.59    26761.84    267.55 o 
   9   3   0     6356.14     6056.74    182.52 o 
  11   3   0    11322.83    11759.28    323.77 o 
  13   3   0      772.09      932.97     92.38 o 
   0   4   0    97863.83    97563.74   1552.69 o 
   2   4   0    10744.91    10733.28    103.11 o 
   4   4   0    81906.72    85044.11    452.47 o 
   6   4   0    32810.05    32439.43    262.60 o 
   8   4   0      648.47      655.41     43.57 o 
  10   4   0    15310.54    15102.53    330.49 o 
  12   4   0     1584.85     1614.59    105.63 o 
  14   4   0     3889.74     4019.49    216.73 o 
   1   5   0    36637.69    37574.84    241.16 o 
   3   5   0    65849.99    65940.60    502.56 o 
   5   5   0     1102.58     1346.06     46.33 o 
   7   5   0    38904.59    39261.58    355.84 o 
   9   5   0     7383.63     7316.31    132.78 o 
  11   5   0     8255.05     8093.89    196.38 o 
  13   5   0     5255.15     5122.96    195.26 o 
   0   6   0    36910.77    36420.50    537.52 o 
   2   6   0     2771.92     2836.43     58.46 o 
   4   6   0    27539.32    27809.30    248.12 o 
   6   6   0    15038.05    14963.53    180.95 o 
   8   6   0     4339.61     4472.49    102.37 o 
  10   6   0    12382.71    12024.80    377.24 o 
  12   6   0      435.48      463.53     88.60 o 
   1   7   0     1390.21     1388.65     54.24 o 
   3   7   0    17421.82    17644.33    247.84 o 
   5   7   0      189.87      259.28     37.07 o 
   7   7   0     9541.46     9715.33    156.89 o 
   9   7   0      144.50      215.01     56.93 o 
  11   7   0     1995.92     2123.91    136.84 o 
  13   7   0     2275.16     2464.32    159.11 o 
   0   8   0    20785.91    21169.50    305.15 o 
   2   8   0     3781.93     3813.92     81.09 o 
   4   8   0    13585.50    13547.53    179.30 o 
   6   8   0     3952.03     3983.24     99.02 o 
   8   8   0     4590.80     4565.20    117.22 o 
  10   8   0     5153.21     5007.75    180.49 o 
  12   8   0      407.42      370.10     98.35 o 
   1   9   0     3776.55     3588.03     85.19 o 
   3   9   0    25409.36    25257.51    315.61 o 
   5   9   0      294.15      313.46     53.58 o 
   7   9   0    18378.11    18396.60    259.09 o 
   9   9   0     1254.26     1451.21     95.04 o 
  11   9   0     1588.54     1511.19    156.87 o 
   0  10   0     6219.28     6024.91    212.67 o 
   2  10   0     2210.64     2193.73     78.33 o 
   4  10   0     9635.76     9384.59    236.97 o 
   6  10   0     4740.04     4929.11    147.79 o 
   8  10   0     1039.99     1076.27    109.06 o 
  10  10   0     2780.49     2530.17    185.52 o 
   1  11   0     1038.71     1103.16     99.58 o 
   3  11   0     4193.71     4429.23    161.25 o 
   5  11   0      844.57      892.10     95.15 o 
   7  11   0     5207.80     5119.50    222.93 o 
   9  11   0       30.04      -20.61    160.00 o 
   0  12   0     1773.18     1403.32    177.95 o 
   2  12   0      676.36      970.82    198.07 o 
   4  12   0     2067.81     2025.97    229.07 o 
   6  12   0     1060.41     1050.62    192.58 o 
   1  13   0      292.43      167.73    158.13 o 
   3  13   0     1292.78     1529.43    138.31 o 
   5  13   0       81.67      289.90    239.23 o 
   0  14   0     4565.16     4209.17    291.94 o 
 -13   1   1       22.55      446.29     86.44 o 
 -11   1   1      908.64      829.52     76.95 o 
  -9   1   1      295.99      375.40     40.70 o 
  -7   1   1     6809.80     6783.95     94.40 o 
  -5   1   1     2626.53     2754.96     56.69 o 
  -3   1   1     9508.65     9722.54    111.60 o 
   3   1   1    14343.28    15332.94    144.88 o 
   5   1   1      447.30      414.50     30.13 o 
   7   1   1      626.57      648.86     33.84 o 
   9   1   1        1.91       81.96     28.42 o 
  11   1   1     3308.66     3108.93     85.74 o 
  13   1   1      587.18      653.38    123.80 o 
  15   1   1      177.76      204.88    201.78 o 
 -14   2   1       58.07      435.76    191.26 o 
 -12   2   1       95.18      117.34     46.18 o 
 -10   2   1      175.47      327.10     49.66 o 
  -8   2   1     6896.06     7126.03    107.02 o 
  -6   2   1     1563.35     1576.97     70.66 o 
  -4   2   1      485.17      545.75     25.07 o 
  -2   2   1    84435.47    88891.07    355.06 o 
   0   2   1     1674.68     1698.23     24.17 o 
   2   2   1     9369.98     9739.56     73.83 o 
   4   2   1      550.05      633.57     28.77 o 
   6   2   1      219.12      320.17     25.53 o 
   8   2   1     7360.90     7474.23    108.72 o 
  10   2   1      228.92      293.69     54.25 o 
  12   2   1       95.90      117.30     54.00 o 
  14   2   1       49.10      -77.99    170.22 o 
 -13   3   1      285.14      333.43    116.32 o 
 -11   3   1      120.43       47.56     50.39 o 
  -9   3   1      370.10      461.37     62.74 o 
  -7   3   1      264.62      366.03     40.09 o 
  -5   3   1     2501.82     2253.84     47.57 o 
  -3   3   1    18905.95    20458.93    142.58 o 
  -1   3   1    66315.78    70354.65    492.34 o 
   1   3   1     8816.02     8509.84     85.30 o 
   3   3   1     2561.51     2541.74     48.63 o 
   5   3   1     9899.58    10132.67    107.69 o 
   7   3   1     1536.00     1616.44     51.00 o 
   9   3   1      606.49      684.26     59.09 o 
  11   3   1      742.73      721.95     76.39 o 
  13   3   1       62.73      101.12     76.57 o 
 -14   4   1      677.79      744.90    127.27 o 
 -12   4   1       23.75     1103.02    406.06 o 
 -10   4   1      438.52      337.54     49.70 o 
  -8   4   1      340.18      353.55     38.33 o 
  -6   4   1     4234.26     4312.64     94.06 o 
  -4   4   1      248.00      216.28     24.51 o 
  -2   4   1       69.12      150.58     34.40 o 
   0   4   1      765.00      903.04     28.28 o 
   2   4   1     2248.53     2282.75     51.12 o 
   4   4   1      632.42      770.24     55.60 o 
   6   4   1      872.66      866.22     40.91 o 
   8   4   1       48.83      100.13     37.14 o 
  10   4   1      583.06      629.20     72.25 o 
  12   4   1     1098.94      974.65     83.57 o 
  14   4   1      450.65      487.89    341.67 o 
 -13   5   1      940.16     1079.41    126.08 o 
 -11   5   1     1891.29     1662.92    140.11 o 
  -9   5   1     4121.35     3900.29     96.59 o 
  -7   5   1     8313.00     8080.71    124.38 o 
  -5   5   1     1086.13     1297.28     50.67 o 
  -3   5   1     1302.17     1354.15     65.05 o 
  -1   5   1     9817.72    10158.47    112.03 o 
   1   5   1     7600.86     7548.11    115.66 o 
   3   5   1    12172.55    12611.06    142.30 o 
   5   5   1       25.87       65.55     25.25 o 
   7   5   1     4592.02     4405.61     92.61 o 
   9   5   1     3923.80     3653.94     94.48 o 
  11   5   1     2283.50     2254.02    133.60 o 
  13   5   1       63.74      487.14    299.20 o 
 -12   6   1      251.09      293.02     84.59 o 
 -10   6   1     2969.11     2944.27    148.67 o 
  -8   6   1    10990.28    10974.33    190.52 o 
  -6   6   1     2273.94     2244.24     68.18 o 
  -4   6   1     5084.25     5112.09     86.51 o 
  -2   6   1     5961.02     6022.69     92.05 o 
   0   6   1     1352.43     1429.67     41.02 o 
   2   6   1    40541.04    42099.49    523.73 o 
   4   6   1      656.82      708.88     49.53 o 
   6   6   1      113.70      244.56     42.95 o 
   8   6   1     2209.77     2292.53     77.98 o 
  10   6   1      714.15      790.74     73.31 o 
  12   6   1     4235.97     4367.17    171.16 o 
 -13   7   1       87.21       80.62     98.75 o 
 -11   7   1      702.84      691.81    101.58 o 
  -9   7   1      762.79      797.81     96.01 o 
  -7   7   1     1197.60     1211.12     62.39 o 
  -5   7   1      141.80      195.64     39.21 o 
  -3   7   1      906.98      949.84     46.08 o 
  -1   7   1     1443.07     1348.70     54.87 o 
   1   7   1     5793.72     5798.13     89.50 o 
   3   7   1      356.10      325.78     47.93 o 
   5   7   1      108.46      167.04     36.00 o 
   7   7   1      254.31      237.26     44.60 o 
   9   7   1     1137.05     1054.77     75.37 o 
  11   7   1      774.16     1045.64    105.28 o 
  13   7   1       91.31       56.91     88.09 o 
 -12   8   1      150.93      219.12    109.45 o 
 -10   8   1      411.07      510.80     90.15 o 
  -8   8   1     1752.61     1793.15     78.51 o 
  -6   8   1        8.03       28.27     38.22 o 
  -4   8   1       51.25      141.39     59.94 o 
  -2   8   1     1110.04     1111.87     50.33 o 
   0   8   1     1150.64     1173.25     49.55 o 
   2   8   1      182.35      229.53     33.91 o 
   4   8   1      408.76      480.85     45.49 o 
   6   8   1      478.80      502.60     51.30 o 
   8   8   1     1999.09     1926.04     97.09 o 
  10   8   1      495.48      536.70     92.76 o 
  12   8   1      240.50      202.25     89.92 o 
 -11   9   1      243.54      624.34    161.99 o 
  -9   9   1        0.28      265.11    122.10 o 
  -7   9   1     1848.54     1797.10    118.34 o 
  -5   9   1      128.56      155.71     75.48 o 
  -3   9   1       69.15      248.60     60.52 o 
  -1   9   1      213.99      272.92     36.78 o 
   1   9   1      567.57      625.14     62.84 o 
   3   9   1        8.34      122.02     53.71 o 
   5   9   1      304.48      361.51     65.86 o 
   7   9   1     1210.72     1254.88     85.54 o 
   9   9   1       33.52       25.22     74.45 o 
  11   9   1     1066.57      927.59    140.56 o 
 -10  10   1     1102.17      984.06    143.11 o 
  -8  10   1     1076.52     1156.92    136.07 o 
  -6  10   1      169.08      143.60     63.00 o 
  -4  10   1     1830.42     1881.39    102.60 o 
  -2  10   1     2281.29     2188.67     97.56 o 
   0  10   1      215.10      620.96    130.24 o 
   2  10   1     3827.19     3640.77     93.78 o 
   4  10   1      987.65      951.47     63.91 o 
   6  10   1     1282.98     1226.83     83.19 o 
   8  10   1     2988.24     3062.26    187.62 o 
  10  10   1       75.57      126.01     98.25 o 
  -9  11   1      285.19      169.59    327.44 o 
  -7  11   1     2379.65     2278.33    168.01 o 
  -5  11   1     3789.31     3662.84    133.62 o 
  -3  11   1       19.80      127.89     55.82 o 
  -1  11   1     4466.66     4682.57    162.07 o 
   1  11   1     2579.78     2517.60    129.21 o 
   3  11   1      332.47      545.60     80.76 o 
   5  11   1     4929.51     4841.09    174.91 o 
   7  11   1      633.33      630.17    120.23 o 
   9  11   1      718.40      679.02    157.01 o 
  -6  12   1       38.13       95.46    179.92 o 
  -4  12   1      556.80      729.83    139.91 o 
  -2  12   1       20.67      230.58    108.04 o 
   0  12   1       70.86      169.10     76.31 o 
   2  12   1       10.46       33.65     66.95 o 
   4  12   1       75.66      203.45    162.72 o 
   6  12   1        9.00      197.78    127.31 o 
  -5  13   1      737.90      704.90    136.57 o 
  -3  13   1       14.98      180.89    112.17 o 
  -1  13   1      385.85      387.07    102.73 o 
   1  13   1       89.05      267.80     86.43 o 
   3  13   1       50.06      -45.87     88.89 o 
   5  13   1     1060.19     1140.57    190.95 o 
 -14   0   2        6.22     -137.41    147.93 o 
 -12   0   2     1236.72     1378.33    161.82 o 
 -10   0   2    30898.99    30277.33    495.70 o 
  -8   0   2       55.27      148.27     57.56 o 
  -6   0   2   107785.26   106523.70   1066.76 o 
  -4   0   2       83.68      165.88     22.97 o 
  -2   0   2    11294.83    11071.41    255.63 o 
   2   0   2    26047.06    26804.03    201.17 o 
   4   0   2   196655.78   188659.64   1936.09 o 
   6   0   2    12522.43    13204.19    168.47 o 
   8   0   2     9623.31     9259.71    164.49 o 
  10   0   2    28615.36    27877.58    435.56 o 
  12   0   2     4990.60     4816.84    317.53 o 
  14   0   2    11242.04    11261.18    622.07 o 
 -15   1   2      953.48      976.74    258.73 o 
 -13   1   2     5927.08     5738.37    248.67 o 
 -11   1   2     2651.11     2735.83     95.00 o 
  -9   1   2    25914.95    25856.66    295.49 o 
  -7   1   2    35157.52    35241.11    269.61 o 
  -5   1   2     4232.80     3840.21     55.16 o 
  -3   1   2     9982.30     8864.82     97.02 o 
  -1   1   2     8134.77     8346.34     96.02 o 
   1   1   2    80790.49    79644.52    392.22 o 
   3   1   2    55024.21    55483.41    358.70 o 
   5   1   2    24441.28    24208.20    223.92 o 
   7   1   2    16151.36    15801.99    222.28 o 
   9   1   2     1980.14     1910.83     57.54 o 
  11   1   2    17509.09    16972.09    271.95 o 
  13   1   2     7149.59     7197.50    285.74 o 
  15   1   2     1523.50     1527.00    289.06 o 
 -14   2   2     2135.82     2169.58    321.25 o 
 -12   2   2       60.59      233.19     70.04 o 
 -10   2   2    21219.74    21422.95    307.59 o 
  -8   2   2     1699.30     1595.09     51.85 o 
  -6   2   2    72038.08    75359.26    789.42 o 
  -4   2   2     9237.81     8619.53     87.37 o 
  -2   2   2   101443.95   101407.59    645.57 o 
   0   2   2   159337.61   160072.81   1388.91 o 
   2   2   2      101.36      137.03     14.40 o 
   4   2   2    72173.34    71818.92    402.76 o 
   6   2   2      676.32      676.98     28.79 o 
   8   2   2     2969.28     3016.33     66.00 o 
  10   2   2    21591.80    21387.79    260.60 o 
  12   2   2      280.21      345.93     61.02 o 
  14   2   2     6153.42     5996.46    225.94 o 
 -13   3   2     6610.38     6487.92    244.84 o 
 -11   3   2    13056.73    12974.17    257.67 o 
  -9   3   2    10012.38    10302.86    219.56 o 
  -7   3   2    34718.68    34976.81    280.74 o 
  -5   3   2     3746.06     3631.25     81.40 o 
  -3   3   2    48546.91    49874.57    301.45 o 
  -1   3   2   218917.97   221603.34   1101.38 o 
   1   3   2    38717.84    37713.82    191.90 o 
   3   3   2    52161.41    51268.56    277.20 o 
   5   3   2     4401.01     4118.63     65.14 o 
   7   3   2    28938.74    29229.71    252.09 o 
   9   3   2     3783.82     3826.14     84.56 o 
  11   3   2     6054.01     6122.55    145.81 o 
  13   3   2     1843.74     1642.40    155.73 o 
 -14   4   2     2510.91     2439.56    176.83 o 
 -12   4   2     4001.87     4101.94    159.65 o 
 -10   4   2     9984.04     9656.82    295.71 o 
  -8   4   2     1071.11     1120.32     49.86 o 
  -6   4   2    50422.08    51039.76    413.05 o 
  -4   4   2    19616.98    20198.10    165.70 o 
  -2   4   2    30199.16    29861.15    184.10 o 
   0   4   2    35226.41    33472.34    196.77 o 
   2   4   2     1882.48     1861.65     38.52 o 
   4   4   2    77718.70    76149.43    577.11 o 
   6   4   2     9190.44     8932.17    115.00 o 
   8   4   2    11028.84    11318.13    151.49 o 
  10   4   2    23262.64    23171.26    341.45 o 
  12   4   2      276.22      493.80    124.77 o 
  14   4   2     5722.48     6165.34    338.04 o 
 -13   5   2     5878.30     6342.52    229.45 o 
 -11   5   2     1339.57     1470.21    106.26 o 
  -9   5   2    12413.68    12225.41    173.99 o 
  -7   5   2    17116.13    17259.73    237.16 o 
  -5   5   2    11033.12    11297.41    131.03 o 
  -3   5   2    70370.79    70762.85    398.50 o 
  -1   5   2     5671.33     5793.76     68.39 o 
   1   5   2    58612.31    60033.60    401.35 o 
   3   5   2    39924.23    39756.01    281.01 o 
   5   5   2    19564.48    19754.80    309.76 o 
   7   5   2    36406.68    36496.63    324.59 o 
   9   5   2      707.33      763.48     82.77 o 
  11   5   2     8855.49     8734.91    214.78 o 
  13   5   2     3096.40     3393.29    215.17 o 
 -12   6   2     1510.29     1570.26    119.03 o 
 -10   6   2    12391.40    12500.23    229.32 o 
  -8   6   2     1697.43     1601.16     64.87 o 
  -6   6   2    19964.50    19936.01    275.29 o 
  -4   6   2    14086.35    13991.92    151.70 o 
  -2   6   2    15197.78    15475.92    248.04 o 
   0   6   2    30381.99    31174.43    261.21 o 
   2   6   2     4698.69     4850.26    113.63 o 
   4   6   2    16186.39    16104.37    175.69 o 
   6   6   2     8557.05     8585.96    133.64 o 
   8   6   2    11250.38    11067.56    167.38 o 
  10   6   2     8131.65     8044.13    177.26 o 
  12   6   2      396.93      408.45     87.59 o 
 -13   7   2     7227.77     7236.33    425.08 o 
 -11   7   2      845.28      780.64     95.76 o 
  -9   7   2     3752.38     3705.17    121.78 o 
  -7   7   2     8216.38     8167.82    152.43 o 
  -5   7   2      208.97      246.48     44.52 o 
  -3   7   2    22911.15    22568.97    279.08 o 
  -1   7   2      381.79      397.57     29.80 o 
   1   7   2     7120.94     7085.40    101.70 o 
   3   7   2    20808.75    21066.42    316.35 o 
   5   7   2      501.67      648.23    101.57 o 
   7   7   2     5702.01     5921.75    119.67 o 
   9   7   2      677.80      667.22     59.33 o 
  11   7   2     3203.21     3434.23    154.31 o 
  13   7   2       49.41      112.85    119.68 o 
 -12   8   2      969.72      751.06    144.49 o 
 -10   8   2     3762.02     3970.07    140.94 o 
  -8   8   2      547.59      543.85     68.37 o 
  -6   8   2     5142.12     5011.94    106.61 o 
  -4   8   2     9612.65     9693.27    192.54 o 
  -2   8   2     7767.56     7544.10    141.41 o 
   0   8   2    11648.94    11414.20    159.20 o 
   2   8   2      272.01      377.71     40.16 o 
   4   8   2    11068.38    10719.50    156.81 o 
   6   8   2     7460.24     7270.59    138.12 o 
   8   8   2     9809.19     9907.53    180.01 o 
  10   8   2     3617.84     3822.00    158.29 o 
  12   8   2      127.08      222.67     86.51 o 
 -11   9   2       43.57      106.72    157.62 o 
  -9   9   2     5156.31     5495.14    190.83 o 
  -7   9   2     7490.20     7036.01    144.66 o 
  -5   9   2     1534.11     1401.49     72.62 o 
  -3   9   2    31920.10    31540.11    376.44 o 
  -1   9   2       84.14      144.03     48.14 o 
   1   9   2    19033.63    18847.93    371.55 o 
   3   9   2    11979.52    11889.61    215.59 o 
   5   9   2     1241.35     1200.17     83.36 o 
   7   9   2    14382.42    14835.62    231.68 o 
   9   9   2       56.52       79.34     89.64 o 
  11   9   2     3393.58     3671.75    184.05 o 
 -10  10   2     2840.96     2985.76    263.45 o 
  -8  10   2       43.77       75.77     70.77 o 
  -6  10   2     4672.29     4626.59    151.69 o 
  -4  10   2     3737.60     3470.84    116.41 o 
  -2  10   2    12670.28    12435.83    221.25 o 
   0  10   2     5901.88     5730.42    149.17 o 
   2  10   2      609.09      738.40     88.57 o 
   4  10   2     6345.97     6227.60    132.45 o 
   6  10   2     1720.01     1692.35    106.39 o 
   8  10   2     8122.03     7675.46    196.57 o 
  10  10   2     3071.20     3088.81    195.34 o 
  -9  11   2      585.20      592.87    128.47 o 
  -7  11   2     4222.75     6060.63   1251.39 o 
  -5  11   2      637.66      647.92     77.65 o 
  -3  11   2     6539.21     6308.80    165.61 o 
  -1  11   2     1578.40     1560.58    149.34 o 
   1  11   2     1344.65     1258.00     82.54 o 
   3  11   2     3082.26     3024.66    155.88 o 
   5  11   2      722.68      794.46     97.95 o 
   7  11   2     4635.88     4583.62    181.76 o 
   9  11   2      516.46      587.76    153.40 o 
  -6  12   2     1579.53     1692.34    200.54 o 
  -4  12   2     3080.99     2911.50    165.37 o 
  -2  12   2     1249.06     1306.44    147.17 o 
   0  12   2     1776.39     1839.23    124.86 o 
   2  12   2        6.07      259.80     87.16 o 
   4  12   2     1218.41     1402.63    138.13 o 
   6  12   2     1647.22     1822.87    168.02 o 
  -5  13   2       30.34      121.77    133.43 o 
  -3  13   2     2735.10     2727.13    209.20 o 
  -1  13   2       69.37      124.16    104.98 o 
   1  13   2     2192.43     2457.40    177.70 o 
   3  13   2      960.70     1152.61    123.53 o 
   5  13   2      717.13      639.76    139.93 o 
 -15   1   3      105.01      640.02    232.73 o 
 -13   1   3     1642.99     1664.79    100.40 o 
 -11   1   3       23.26       21.62     38.03 o 
  -9   1   3     1743.47     1735.13    100.51 o 
  -7   1   3     5185.35     5284.90     94.92 o 
  -5   1   3     6252.37     6932.20     79.45 o 
  -3   1   3    43361.55    45022.20    302.75 o 
  -1   1   3    12694.32    12651.18     73.54 o 
   1   1   3     4843.70     4905.10     54.81 o 
   3   1   3    25358.00    25717.93    170.04 o 
   5   1   3     2295.88     2273.14     51.62 o 
   7   1   3     6372.54     6437.25     83.76 o 
   9   1   3     1219.79     1144.02     45.70 o 
  11   1   3     6856.93     6192.39    152.66 o 
  13   1   3      169.19      499.40    101.72 o 
  15   1   3      280.25      492.08    196.83 o 
 -14   2   3      338.99      563.42    351.89 o 
 -12   2   3       16.51       99.30     76.57 o 
 -10   2   3      822.89      855.58     56.60 o 
  -8   2   3     2221.46     2314.43     61.38 o 
  -6   2   3    16236.38    17405.95    159.57 o 
  -4   2   3     5747.00     6102.86     65.21 o 
  -2   2   3    36004.45    38353.02    249.23 o 
   0   2   3     1367.98     1294.26     21.27 o 
   2   2   3    17638.35    18349.96    160.77 o 
   4   2   3     2263.94     2547.07     42.72 o 
   6   2   3     2721.95     2711.61     62.75 o 
   8   2   3     3537.72     3620.82     69.92 o 
  10   2   3      288.20      240.23     53.28 o 
  12   2   3      231.05      298.86     69.31 o 
  14   2   3        0.62      707.92    427.09 o 
 -13   3   3      247.41     1385.42    713.16 o 
 -11   3   3       14.59      173.59     78.27 o 
  -9   3   3     3065.15     3018.96     90.22 o 
  -7   3   3       88.60      222.68     40.07 o 
  -5   3   3       64.97      107.62     24.79 o 
  -3   3   3      593.68      668.89     31.80 o 
  -1   3   3    55128.20    56863.92    290.93 o 
   1   3   3    15223.04    15096.95    157.46 o 
   3   3   3     1111.52     1156.91     31.30 o 
   5   3   3      725.11      853.28     43.97 o 
   7   3   3      372.89      413.31     32.81 o 
   9   3   3     1273.58     1362.60     89.28 o 
  11   3   3     3023.81     2902.94    125.53 o 
  13   3   3      582.91      578.46    116.70 o 
 -14   4   3      145.51      278.08    137.10 o 
 -12   4   3      184.33      219.80     71.03 o 
 -10   4   3      533.13      607.14     79.36 o 
  -8   4   3     2974.58     2917.84     75.06 o 
  -6   4   3      195.14      269.09     30.92 o 
  -4   4   3     2388.53     2321.41     61.96 o 
  -2   4   3      198.64      194.59     29.43 o 
   0   4   3     3370.66     3315.54     73.96 o 
   2   4   3    11106.81    11006.36    103.92 o 
   4   4   3       71.74      177.03     47.61 o 
   6   4   3      469.08      470.48     32.67 o 
   8   4   3      405.11      518.12     44.23 o 
  10   4   3     3619.51     3612.27    126.74 o 
  12   4   3      173.65      340.71     65.12 o 
  14   4   3      107.09     2899.35   1493.89 o 
 -13   5   3      716.90     1016.37    130.34 o 
 -11   5   3      152.02      366.66     65.28 o 
  -9   5   3     1604.86     1679.76     98.75 o 
  -7   5   3     3864.03     3773.26    104.63 o 
  -5   5   3     1753.32     1884.28     52.00 o 
  -3   5   3     4200.91     4697.71     70.69 o 
  -1   5   3       37.31       54.16     29.18 o 
   1   5   3     4920.26     5174.89     70.84 o 
   3   5   3     7450.69     7233.67    114.97 o 
   5   5   3     2455.74     2670.73     65.24 o 
   7   5   3      772.33      820.62     51.28 o 
   9   5   3       25.98      152.33     95.54 o 
  11   5   3     2445.53     2440.92    122.15 o 
  13   5   3      109.61      199.08    102.83 o 
 -12   6   3     1283.41     1278.51    140.27 o 
 -10   6   3     1259.03     1483.27    100.98 o 
  -8   6   3     5425.69     5067.04    198.89 o 
  -6   6   3     4998.32     4776.59     95.50 o 
  -4   6   3     9360.92     9486.91    119.30 o 
  -2   6   3     9388.83     9739.14    122.42 o 
   0   6   3      361.87      440.31     41.88 o 
   2   6   3    19703.72    20277.96    298.36 o 
   4   6   3      879.50     1001.13     47.86 o 
   6   6   3     3087.04     3142.39     82.94 o 
   8   6   3      288.37      318.60     47.27 o 
  10   6   3      150.11      372.55     81.65 o 
  12   6   3     4294.14     4052.50    152.55 o 
 -13   7   3      767.86      825.74    134.44 o 
 -11   7   3      459.87      426.46     84.06 o 
  -9   7   3       11.57      274.71     92.03 o 
  -7   7   3     1400.33     1476.47     79.87 o 
  -5   7   3        7.44       78.12     31.54 o 
  -3   7   3     1318.26     1259.14     47.89 o 
  -1   7   3      553.03      584.01     54.30 o 
   1   7   3     2023.69     1916.89     68.28 o 
   3   7   3     1773.08     1847.37     60.14 o 
   5   7   3     2032.17     1980.56     68.87 o 
   7   7   3       83.20      147.42     66.28 o 
   9   7   3      325.86      321.07     62.03 o 
  11   7   3     1244.45     1264.14     92.40 o 
  13   7   3     1007.16      916.82    137.85 o 
 -12   8   3       89.57      136.36    116.32 o 
 -10   8   3      300.83      376.15     75.38 o 
  -8   8   3     3468.96     3303.15    116.60 o 
  -6   8   3      595.88      546.99     74.14 o 
  -4   8   3      421.82      487.41     85.71 o 
  -2   8   3     1437.83     1527.56     69.77 o 
   0   8   3     1079.92      926.60     73.45 o 
   2   8   3     3470.22     3451.40     82.85 o 
   4   8   3      466.78      567.96     47.96 o 
   6   8   3      263.16      435.54     52.36 o 
   8   8   3      428.70      548.07     62.79 o 
  10   8   3      365.35      540.08     95.13 o 
  12   8   3      522.96      613.89    107.15 o 
 -11   9   3      321.39      143.73     96.56 o 
  -9   9   3        6.72      548.54    569.45 o 
  -7   9   3     1956.91     1998.53    116.08 o 
  -5   9   3     1529.70     1584.14     81.66 o 
  -3   9   3      866.88     1021.66    106.98 o 
  -1   9   3     1663.02     1740.31     79.57 o 
   1   9   3     3417.66     3641.36    180.74 o 
   3   9   3      407.45      444.33     48.49 o 
   5   9   3      785.82      750.24     87.20 o 
   7   9   3      267.17      265.70     62.05 o 
   9   9   3       37.39       21.99     51.83 o 
  11   9   3     1407.22     1257.81    138.75 o 
 -10  10   3     1448.08     1645.98    225.29 o 
  -8  10   3      168.23       88.55    100.22 o 
  -6  10   3      450.79      435.80     86.33 o 
  -4  10   3     1823.12     1996.69    122.26 o 
  -2  10   3      769.26      906.64     94.63 o 
   0  10   3      870.63      981.61     72.27 o 
   2  10   3      928.28     1135.97     89.76 o 
   4  10   3       91.70      120.58     53.53 o 
   6  10   3     4539.64     4403.81    124.77 o 
   8  10   3     3634.35     3378.31    137.32 o 
  10  10   3      135.88      222.10    131.06 o 
  -9  11   3       68.66      343.48    125.10 o 
  -7  11   3     2690.52     2644.28    157.85 o 
  -5  11   3     1283.55     1301.70    110.65 o 
  -3  11   3      820.07      875.59     81.09 o 
  -1  11   3     2862.00     3117.99    115.45 o 
   1  11   3      413.40      784.44    228.03 o 
   3  11   3     1919.21     1771.32    101.83 o 
   5  11   3     1707.86     1685.59    134.00 o 
   7  11   3      176.32      303.22    138.47 o 
   9  11   3      943.84      978.11    262.13 o 
  -6  12   3       42.81      408.73    143.65 o 
  -4  12   3      488.78      504.10    118.67 o 
  -2  12   3      499.52      756.45    101.29 o 
   0  12   3      286.29      321.64     79.02 o 
   2  12   3       65.06      285.20     78.47 o 
   4  12   3      160.24      347.37    134.90 o 
   6  12   3      197.32      379.45     93.79 o 
  -5  13   3      562.94      579.73    135.94 o 
  -3  13   3       35.21      142.93    106.12 o 
  -1  13   3     1312.87     1391.45    129.75 o 
   1  13   3      171.65      432.22    154.19 o 
   3  13   3        7.37      301.71     96.49 o 
   5  13   3      721.42      699.84    195.84 o 
 -12   0   4     2642.90     2987.78    137.01 o 
 -10   0   4     7032.32     7419.96    213.96 o 
  -8   0   4    11950.00    12366.28    209.47 o 
  -6   0   4   107477.45   109833.27    777.87 o 
  -4   0   4     6384.36     6089.99     99.04 o 
  -2   0   4   112480.09   113489.52    516.79 o 
   0   0   4    33824.17    29041.43    173.15 o 
   2   0   4    14883.98    14796.46     84.44 o 
   4   0   4   186123.69   187739.94    773.66 o 
   6   0   4     1736.39     2084.37     63.54 o 
   8   0   4    41314.57    39213.06    889.22 o 
  10   0   4     4927.94     4805.16    257.19 o 
  12   0   4     2568.40     2681.02    194.36 o 
  14   0   4    14056.36    14017.77    474.92 o 
 -13   1   4     6681.35     6516.74    341.78 o 
 -11   1   4      603.05      788.57     70.75 o 
  -9   1   4    19824.28    19769.39    234.41 o 
  -7   1   4    50993.12    52232.68    357.03 o 
  -5   1   4    49503.85    49578.59    285.08 o 
  -3   1   4    55472.68    55139.86    323.37 o 
  -1   1   4     1900.53     2028.68     32.43 o 
   1   1   4   107046.71   104271.52   1114.54 o 
   3   1   4    57875.23    57771.87    417.39 o 
   5   1   4    71599.28    71221.30    547.07 o 
   7   1   4    15136.54    14865.29    134.44 o 
   9   1   4      757.89      679.52     37.20 o 
  11   1   4    15312.38    15118.72    335.91 o 
  13   1   4     4741.27     4986.93    182.02 o 
  15   1   4     3521.86     3581.44    264.54 o 
 -14   2   4     1345.33     1379.29    205.22 o 
 -12   2   4     3824.42     3753.33    119.10 o 
 -10   2   4    16198.29    15936.14    204.03 o 
  -8   2   4      342.09      419.39     35.57 o 
  -6   2   4    59628.11    60269.29    660.98 o 
  -4   2   4    10428.21    10002.28     93.89 o 
  -2   2   4    17806.83    17247.09    191.64 o 
   0   2   4    27226.04    26690.92    248.14 o 
   2   2   4      431.50      560.83     36.32 o 
   4   2   4   103199.59   103896.01    780.89 o 
   6   2   4       26.90       76.38     16.61 o 
   8   2   4     7695.48     7640.69    129.89 o 
  10   2   4     1175.01     1196.22    118.91 o 
  12   2   4      806.05      852.62    133.48 o 
  14   2   4     4596.82     4531.67    191.26 o 
 -13   3   4     7132.26     7331.87    243.49 o 
 -11   3   4     1991.53     1937.79     83.93 o 
  -9   3   4     8767.70     8729.30    136.57 o 
  -7   3   4    31233.87    30548.29    338.37 o 
  -5   3   4    12860.93    11904.51    178.22 o 
  -3   3   4    40451.38    41853.27    342.09 o 
  -1   3   4     4418.30     4732.28     89.73 o 
   1   3   4    52016.71    51484.18    261.13 o 
   3   3   4    23880.79    24666.09    173.18 o 
   5   3   4    12095.90    11602.38    121.60 o 
   7   3   4    19194.56    18787.60    267.04 o 
   9   3   4      404.18      467.37     51.96 o 
  11   3   4     9359.92     8849.70    179.77 o 
  13   3   4     2669.38     2885.39    173.50 o 
 -14   4   4      257.46      463.43    227.41 o 
 -12   4   4     8851.70     9226.34    236.68 o 
 -10   4   4     8455.94     8810.30    199.19 o 
  -8   4   4     6491.17     6411.56    142.28 o 
  -6   4   4    40518.89    40887.82    367.47 o 
  -4   4   4    16453.12    17878.82    251.44 o 
  -2   4   4    91631.00    93555.55    540.55 o 
   0   4   4    26110.30    25951.41    228.11 o 
   2   4   4    14459.23    14364.98    134.88 o 
   4   4   4    60172.52    60096.60    671.22 o 
   6   4   4     3280.02     3427.23     87.15 o 
   8   4   4    32373.73    32924.78    358.09 o 
  10   4   4    17388.07    17112.46    261.83 o 
  12   4   4     3753.60     3831.35    129.11 o 
  14   4   4     6755.01     6383.03    292.27 o 
 -13   5   4     5431.43     5258.03    230.61 o 
 -11   5   4      804.52      627.39     71.25 o 
  -9   5   4    14715.57    15248.48    269.36 o 
  -7   5   4     2790.62     2856.04     69.27 o 
  -5   5   4    30896.61    30853.67    244.04 o 
  -3   5   4   115161.92   116951.52    858.06 o 
  -1   5   4     5178.14     4745.00     57.27 o 
   1   5   4    94260.19    96413.86   1240.80 o 
   3   5   4    16350.09    16884.14    161.49 o 
   5   5   4    36097.79    36483.75    406.27 o 
   7   5   4    28069.46    28226.62    317.65 o 
   9   5   4     1498.05     1699.72     83.73 o 
  11   5   4     9176.05     9537.59    203.47 o 
  13   5   4     1330.96     1078.50    116.95 o 
 -12   6   4     2743.84     3133.56    197.18 o 
 -10   6   4    10034.42     9943.08    201.40 o 
  -8   6   4       22.47      121.66     44.21 o 
  -6   6   4    22950.21    22875.06    224.87 o 
  -4   6   4    12694.88    12845.32    190.31 o 
  -2   6   4     2214.49     1881.20     78.52 o 
   0   6   4    25277.86    24378.05    573.48 o 
   2   6   4     6298.35     6175.76    128.62 o 
   4   6   4    16793.47    16782.65    183.67 o 
   6   6   4     1657.10     1627.20     61.99 o 
   8   6   4    11298.43    10902.95    243.63 o 
  10   6   4     2935.36     2938.55    115.51 o 
  12   6   4     2535.08     2354.10    120.28 o 
 -13   7   4     6311.78     5766.32    259.51 o 
 -11   7   4      464.34      370.24     71.10 o 
  -9   7   4    13202.65    13156.74    236.83 o 
  -7   7   4     5896.83     5567.75    171.28 o 
  -5   7   4     1766.24     1708.33     83.41 o 
  -3   7   4    33630.36    33541.36    264.64 o 
  -1   7   4       27.31       79.20     25.51 o 
   1   7   4    23021.93    22094.42    255.32 o 
   3   7   4     3662.95     3406.76     78.30 o 
   5   7   4     1509.48     1615.83     66.00 o 
   7   7   4     7745.31     7988.66    143.54 o 
   9   7   4      362.47      272.84     61.75 o 
  11   7   4     3205.32     3327.47    136.51 o 
  13   7   4        3.72      122.20     98.67 o 
 -12   8   4     1580.81     1579.32    224.02 o 
 -10   8   4     4476.10     4339.97    177.06 o 
  -8   8   4       73.96      223.59     98.31 o 
  -6   8   4     4515.29     4370.85     98.50 o 
  -4   8   4     5085.37     5045.96    117.86 o 
  -2   8   4     7431.27     7227.66    138.70 o 
   0   8   4     5764.20     5682.31    122.14 o 
   2   8   4     2096.53     2011.96     63.00 o 
   4   8   4    11217.42    11032.42    165.55 o 
   6   8   4     2474.81     2504.52     94.14 o 
   8   8   4    12709.23    13071.80    240.63 o 
  10   8   4     2728.00     2772.68    141.22 o 
  12   8   4     1637.44     1717.22    144.15 o 
 -11   9   4       42.36      318.52    109.93 o 
  -9   9   4     8693.36     8525.07    245.73 o 
  -7   9   4     1070.46      897.01     90.53 o 
  -5   9   4     3250.81     3189.55    106.67 o 
  -3   9   4    17354.57    17562.42    256.91 o 
  -1   9   4      911.17     1031.70     79.52 o 
   1   9   4    37387.49    38109.94    493.38 o 
   3   9   4      649.44      669.09     50.62 o 
   5   9   4     3330.46     3304.11    102.72 o 
   7   9   4     5970.62     6243.50    144.53 o 
   9   9   4      886.06      940.11     88.05 o 
  11   9   4     5842.80     5934.64    231.00 o 
 -10  10   4     2703.07     2790.06    188.52 o 
  -8  10   4     1917.18     1936.73    132.04 o 
  -6  10   4     3926.31     3902.73    157.12 o 
  -4  10   4      490.88      581.35     67.25 o 
  -2  10   4    11160.21    11348.23    214.17 o 
   0  10   4     4135.33     4057.43    123.96 o 
   2  10   4     5014.62     5224.23    134.69 o 
   4  10   4     7150.18     6818.51    165.87 o 
   6  10   4       96.32      218.93     70.23 o 
   8  10   4     7978.13     7865.00    205.16 o 
  10  10   4      916.71      811.66    179.83 o 
  -9  11   4     3367.05     3685.93    219.18 o 
  -7  11   4     1700.35     1842.05    134.81 o 
  -5  11   4      261.78      450.88     85.43 o 
  -3  11   4     9381.09     9561.61    209.46 o 
  -1  11   4        6.01      280.09    144.38 o 
   1  11   4     5851.70     5792.60    234.93 o 
   3  11   4      570.04      603.61     85.86 o 
   5  11   4      908.46      724.57     88.36 o 
   7  11   4     4170.59     4069.41    267.78 o 
   9  11   4      311.24      517.29    169.99 o 
  -6  12   4     1576.30     1447.96    157.96 o 
  -4  12   4      699.47      788.34    126.50 o 
  -2  12   4      725.21      833.83    157.53 o 
   0  12   4     2985.84     2943.37    152.86 o 
   2  12   4      314.06      435.63     89.89 o 
   4  12   4      574.47      828.23    104.08 o 
   6  12   4      136.96      146.51     97.56 o 
  -5  13   4      221.49      499.36    139.42 o 
  -3  13   4     4615.58     4508.62    240.87 o 
  -1  13   4        0.58      126.19     84.35 o 
   1  13   4     2759.76     2777.04    164.44 o 
   3  13   4      177.38      189.53    148.69 o 
   5  13   4     1911.13     1831.21    182.59 o 
 -13   1   5     2547.81     2551.48    141.12 o 
 -11   1   5       70.67       86.60     46.12 o 
  -9   1   5      976.77      990.26     57.80 o 
  -7   1   5     1736.08     1920.81     61.64 o 
  -5   1   5     5235.54     5302.48     74.60 o 
  -3   1   5    21465.03    22575.20    120.42 o 
  -1   1   5     3669.35     3781.64    123.57 o 
   1   1   5     3370.19     3578.60     52.27 o 
   3   1   5      793.24      762.61     36.28 o 
   5   1   5     2052.30     2219.54     51.97 o 
   7   1   5    11273.75    11269.30    170.15 o 
   9   1   5       70.37      245.46     67.51 o 
  11   1   5      467.96      671.07     87.73 o 
  13   1   5      663.87      533.85     91.58 o 
  15   1   5       31.24      106.82    115.51 o 
 -14   2   5        0.39      261.32    112.90 o 
 -12   2   5     1059.77     1125.55    117.94 o 
 -10   2   5      301.45      291.69     51.08 o 
  -8   2   5      130.91      230.32     59.62 o 
  -6   2   5     2303.60     2185.41     49.83 o 
  -4   2   5      101.67      111.12     16.61 o 
  -2   2   5    14305.33    14522.52    116.50 o 
   0   2   5     1208.25     1259.35     20.12 o 
   2   2   5     1654.97     1717.67     29.11 o 
   4   2   5       13.52       49.81     23.66 o 
   6   2   5       10.99       86.50     27.53 o 
   8   2   5     2663.21     2582.29     89.63 o 
  10   2   5      209.00      292.77     44.67 o 
  12   2   5       46.17      262.24     73.35 o 
  14   2   5      130.02       77.75     97.20 o 
 -13   3   5     1197.05     1077.08     94.60 o 
 -11   3   5      111.60      269.14     58.88 o 
  -9   3   5     3788.76     3508.79     94.56 o 
  -7   3   5      869.21      891.18     67.42 o 
  -5   3   5    10299.89     9997.98    174.15 o 
  -3   3   5     2010.66     1917.97     30.13 o 
  -1   3   5      495.90      566.89     25.74 o 
   1   3   5     5990.72     6054.55     74.08 o 
   3   3   5     3639.28     3472.55     52.11 o 
   5   3   5     3177.89     3093.03     52.82 o 
   7   3   5       35.54       37.05     49.91 o 
   9   3   5       58.47       78.30     39.34 o 
  11   3   5     4812.96     4535.10    195.67 o 
  13   3   5      158.80      814.98    387.59 o 
 -14   4   5     1857.50     1957.02    138.93 o 
 -12   4   5        2.86      490.22    177.07 o 
 -10   4   5      132.64      920.33    329.76 o 
  -8   4   5      423.95      443.85     50.82 o 
  -6   4   5      556.64      564.46     55.77 o 
  -4   4   5    27347.24    28593.52    269.34 o 
  -2   4   5      325.64      351.57     24.68 o 
   0   4   5     7060.96     7119.33     91.10 o 
   2   4   5    14268.65    14209.73    193.54 o 
   4   4   5     4035.77     3983.60     97.12 o 
   6   4   5     5529.56     5512.04     85.79 o 
   8   4   5       13.54      487.57    239.06 o 
  10   4   5     4272.11     4213.27    121.98 o 
  12   4   5      581.41      726.24     93.62 o 
  14   4   5      313.85      527.03    125.89 o 
 -13   5   5     1098.11      931.20    113.06 o 
 -11   5   5     1530.88     1503.87     95.93 o 
  -9   5   5      426.92      398.95     59.01 o 
  -7   5   5      353.20      360.56     60.58 o 
  -5   5   5      247.86      250.40     26.25 o 
  -3   5   5      307.86      457.49     36.46 o 
  -1   5   5       88.50       53.62     36.12 o 
   1   5   5     1634.69     1585.11     72.62 o 
   3   5   5     2905.65     2740.50     81.57 o 
   5   5   5     5181.55     5292.51     93.22 o 
   7   5   5     3647.93     3609.44     83.71 o 
   9   5   5      804.79      880.88     77.12 o 
  11   5   5      518.07      568.99    104.93 o 
  13   5   5      562.16      676.53    108.33 o 
 -12   6   5     2436.49     2476.54    169.48 o 
 -10   6   5     1845.79     1650.38     94.04 o 
  -8   6   5       99.06      284.80    106.47 o 
  -6   6   5     3185.18     3087.02     69.43 o 
  -4   6   5    16592.77    16763.63    167.93 o 
  -2   6   5    17399.16    17812.93    199.02 o 
   0   6   5     2785.68     2803.38     80.41 o 
   2   6   5     2050.34     2094.16     53.07 o 
   4   6   5     1455.16     1531.02     85.63 o 
   6   6   5     4728.75     4790.63     99.15 o 
   8   6   5      141.37      852.03    379.17 o 
  10   6   5        1.05      436.15    247.46 o 
  12   6   5     1158.84      991.15     95.16 o 
 -13   7   5      981.17      958.51    151.50 o 
 -11   7   5      156.66       76.03     55.24 o 
  -9   7   5      249.85      414.82     69.91 o 
  -7   7   5     2673.79     2578.37     90.65 o 
  -5   7   5     4447.80     4134.36     85.97 o 
  -3   7   5     2547.88     2456.17     80.01 o 
  -1   7   5      204.01      236.02     36.02 o 
   1   7   5      367.51      301.35     52.81 o 
   3   7   5     1890.20     2008.18     63.02 o 
   5   7   5     6982.65     7064.68    124.31 o 
   7   7   5      118.19      241.08     46.33 o 
   9   7   5       26.51       82.18     60.03 o 
  11   7   5     1523.68     1723.71    111.16 o 
 -12   8   5        1.93       75.12     98.17 o 
 -10   8   5       35.59      845.51    241.75 o 
  -8   8   5     2711.23     2657.06    110.65 o 
  -6   8   5     1775.06     1730.80    105.57 o 
  -4   8   5       90.54      192.91     53.56 o 
  -2   8   5     1887.07     1940.91     78.41 o 
   0   8   5     1445.00     1571.61     72.06 o 
   2   8   5     3363.13     3123.71     94.61 o 
   4   8   5     2161.68     2215.71     92.87 o 
   6   8   5      321.83      382.39     49.91 o 
   8   8   5      381.69      430.26     71.51 o 
  10   8   5       58.00      116.67     85.94 o 
  12   8   5      256.57      540.14    132.69 o 
 -11   9   5      425.82      688.65    130.59 o 
  -9   9   5       85.29      174.01    113.34 o 
  -7   9   5      560.80      686.04    108.82 o 
  -5   9   5      710.09      646.62     62.59 o 
  -3   9   5     3094.62     2995.81    100.85 o 
  -1   9   5     1891.02     1883.87     83.73 o 
   1   9   5      908.70      986.48     90.99 o 
   3   9   5     1140.96     1110.74     73.22 o 
   5   9   5     1942.74     2052.59     84.29 o 
   7   9   5       69.89      184.95     60.07 o 
   9   9   5      412.71      412.87    102.13 o 
  11   9   5      785.06      664.64    115.05 o 
 -10  10   5      997.60      896.87    165.74 o 
  -8  10   5        0.49      141.47     93.94 o 
  -6  10   5     1442.95     1362.80    110.28 o 
  -4  10   5     1446.66     1531.73     91.75 o 
  -2  10   5        0.68      350.83    137.94 o 
   0  10   5     2693.03     2645.31    106.85 o 
   2  10   5      929.39     1110.11     82.36 o 
   4  10   5      201.45      213.71     94.60 o 
   6  10   5     4383.81     4103.97    152.50 o 
   8  10   5      604.98      585.86     96.00 o 
  10  10   5      509.88      249.21    215.40 o 
  -9  11   5      793.29      785.33    147.70 o 
  -7  11   5     1495.62     1697.62    135.67 o 
  -5  11   5       36.20      148.08     74.27 o 
  -3  11   5     3025.73     2986.93    125.39 o 
  -1  11   5     1547.89     1446.53    109.06 o 
   1  11   5       87.46      144.85     73.88 o 
   3  11   5     1094.21     1065.94     96.00 o 
   5  11   5        9.17      125.49     63.98 o 
   7  11   5       53.43      117.63    143.86 o 
   9  11   5     1281.83     1378.99    329.91 o 
  -6  12   5        1.04       81.53     88.98 o 
  -4  12   5      178.60      226.58    124.01 o 
  -2  12   5     2166.70     2009.50    114.67 o 
   0  12   5       12.65       14.06     62.55 o 
   2  12   5      420.34      537.31    109.93 o 
   4  12   5       83.73      234.18    191.70 o 
   6  12   5      502.48      185.00    146.17 o 
  -5  13   5      935.21      648.98    147.00 o 
  -3  13   5       20.61      155.28    159.39 o 
  -1  13   5     1958.98     1925.43    146.20 o 
   1  13   5      500.30      530.13    116.26 o 
   3  13   5      314.48      312.81     96.57 o 
   5  13   5     1397.35     1381.42    156.90 o 
 -14   0   6       15.45     -133.08    135.55 o 
 -12   0   6     6177.39     6114.45    228.55 o 
 -10   0   6      140.65      190.13     56.28 o 
  -8   0   6     6607.37     6760.05    147.42 o 
  -6   0   6    36637.95    35668.77    360.67 o 
  -4   0   6     3475.48     3568.69     68.36 o 
  -2   0   6   103501.80   104519.72    681.80 o 
   0   0   6      585.44      797.56     28.58 o 
   2   0   6    88562.25    88010.51   1078.54 o 
   4   0   6    40486.24    40017.00    262.63 o 
   6   0   6     3275.73     2901.35    118.08 o 
   8   0   6    38323.70    38411.05   1610.25 o 
  10   0   6     1237.83     1087.57    115.90 o 
  12   0   6     2939.45     2841.80    186.41 o 
  14   0   6     6214.75     6388.40    312.67 o 
 -15   1   6     4273.88     4010.08    351.89 o 
 -13   1   6     7012.77     6890.08    512.30 o 
 -11   1   6     3968.42     3969.75    164.06 o 
  -9   1   6    14728.34    14892.68    196.70 o 
  -7   1   6    12002.35    12497.78    139.18 o 
  -5   1   6    74447.73    75660.43    380.81 o 
  -3   1   6    49748.16    49409.05    216.10 o 
  -1   1   6    58251.83    58793.62    241.31 o 
   1   1   6    20203.02    19199.93    126.55 o 
   3   1   6    15899.51    16083.65    137.60 o 
   5   1   6   106029.33   110475.70    593.85 o 
   7   1   6    20439.75    20430.75    210.17 o 
   9   1   6     7972.30     7465.60    166.86 o 
  11   1   6    12530.70    13008.59    267.59 o 
  13   1   6     1004.52     1016.17    107.89 o 
 -14   2   6      390.35      619.35    120.59 o 
 -12   2   6    20674.58    20987.13    355.41 o 
 -10   2   6     4340.00     4371.78    108.17 o 
  -8   2   6     4411.68     4371.71     82.87 o 
  -6   2   6    67949.15    67090.61    473.49 o 
  -4   2   6     1062.03     1039.36     36.54 o 
  -2   2   6    93460.87    91891.02    913.76 o 
   0   2   6    53996.44    55765.88    438.61 o 
   2   2   6     1470.63     1410.02     27.62 o 
   4   2   6    89509.49    91333.94    660.05 o 
   6   2   6      145.44      198.48     29.45 o 
   8   2   6    20923.73    20874.47    244.12 o 
  10   2   6      565.19      635.53     61.17 o 
  12   2   6      748.17      810.71     88.77 o 
  14   2   6     3755.90     3664.86    231.08 o 
 -13   3   6     5498.32     5721.30    188.38 o 
 -11   3   6     1003.70      999.26     77.49 o 
  -9   3   6    20686.02    21515.97    662.02 o 
  -7   3   6    14359.59    14111.73    404.73 o 
  -5   3   6    28053.40    26921.22    248.96 o 
  -3   3   6    66433.53    67333.09    433.25 o 
  -1   3   6    18332.88    18319.27    270.99 o 
   1   3   6    66334.04    66181.48    353.51 o 
   3   3   6    17017.53    17314.84    137.23 o 
   5   3   6    19080.56    18243.66    196.61 o 
   7   3   6    26320.40    25905.46    280.05 o 
   9   3   6     5656.39     5539.87    123.43 o 
  11   3   6     7653.34     7219.17    194.97 o 
  13   3   6      748.35      931.33    103.33 o 
 -14   4   6        3.73      335.58    233.92 o 
 -12   4   6     9272.83     9885.67    284.95 o 
 -10   4   6     4288.03     4385.47    125.44 o 
  -8   4   6     3544.08     3626.10    101.68 o 
  -6   4   6    33906.48    34437.99    562.04 o 
  -4   4   6     1967.43     1817.41     69.91 o 
  -2   4   6    46561.69    46369.85    352.49 o 
   0   4   6     5422.01     5593.27     80.61 o 
   2   4   6    29443.01    28929.84    202.68 o 
   4   4   6    32159.85    32285.68    391.14 o 
   6   4   6     7980.64     8147.31    106.15 o 
   8   4   6     9046.73     8980.90    163.29 o 
  10   4   6     1021.44     1004.81     95.28 o 
  12   4   6     2839.12     2974.11    146.84 o 
  14   4   6     3007.21     2908.05    167.92 o 
 -13   5   6     2501.33     2548.95    215.14 o 
 -11   5   6     1955.51     2172.57    103.31 o 
  -9   5   6     7162.38     7483.55    161.47 o 
  -7   5   6      414.23      416.46     46.82 o 
  -5   5   6    18990.87    18014.24    440.32 o 
  -3   5   6     7793.21     7796.50     83.28 o 
  -1   5   6    36100.13    37483.18    695.03 o 
   1   5   6    31128.50    30018.98    401.86 o 
   3   5   6       99.89      184.89     26.18 o 
   5   5   6    28117.22    28800.98    533.77 o 
   7   5   6     9153.47     9520.30    167.50 o 
   9   5   6    12078.71    11708.62    213.99 o 
  11   5   6     9469.04     9544.45    289.32 o 
  13   5   6       72.56      396.78    158.76 o 
 -12   6   6     5014.05     5028.01    172.02 o 
 -10   6   6     7493.62     7092.63    172.22 o 
  -8   6   6     3156.86     3167.78    123.31 o 
  -6   6   6     8909.81     8662.59    147.54 o 
  -4   6   6      311.09      484.12     41.63 o 
  -2   6   6    15925.67    15494.74    182.79 o 
   0   6   6    20192.69    21002.47    227.25 o 
   2   6   6    10576.24    10305.05    225.74 o 
   4   6   6     8913.79     8731.19    125.53 o 
   6   6   6     3599.02     3733.65     89.25 o 
   8   6   6    18659.25    18362.35    276.81 o 
  10   6   6     2057.29     1948.37    100.85 o 
  12   6   6     4516.26     4312.18    177.83 o 
 -11   7   6      145.89      209.48     74.77 o 
  -9   7   6    21687.42    21343.91    320.33 o 
  -7   7   6     2146.87     2214.49     83.02 o 
  -5   7   6    37131.55    34381.19    627.47 o 
  -3   7   6    30332.25    30942.61    318.26 o 
  -1   7   6     1459.17     1441.78     61.36 o 
   1   7   6    51649.13    53747.38    471.83 o 
   3   7   6     1747.05     1678.06     59.19 o 
   5   7   6     8222.03     8474.83    162.07 o 
   7   7   6     7608.58     7442.67    138.02 o 
   9   7   6       21.98       48.01     49.35 o 
  11   7   6     5459.18     5774.19    176.60 o 
 -12   8   6     3148.97     3346.93    234.19 o 
 -10   8   6     5183.39     5205.54    194.01 o 
  -8   8   6     4736.94     4942.76    186.99 o 
  -6   8   6     9842.42     9353.27    221.59 o 
  -4   8   6     7281.92     6535.34    136.76 o 
  -2   8   6    16156.65    15864.22    224.35 o 
   0   8   6     8437.58     8660.08    183.29 o 
   2   8   6    10956.43    11506.58    344.72 o 
   4   8   6    16998.40    16802.76    270.86 o 
   6   8   6        9.68       26.14     40.37 o 
   8   8   6     7410.30     7686.58    182.98 o 
  10   8   6     1594.22     1883.04    120.07 o 
  12   8   6     2863.11     2774.94    208.50 o 
 -11   9   6      111.50      214.26    151.27 o 
  -9   9   6     5554.92     5972.68    206.33 o 
  -7   9   6      319.71      297.37     98.90 o 
  -5   9   6     8765.69     8941.79    219.31 o 
  -3   9   6       20.60      183.37     59.26 o 
  -1   9   6     2815.23     2648.53     95.02 o 
   1   9   6    19878.03    20318.83    399.37 o 
   3   9   6     4009.76     4128.52    123.53 o 
   5   9   6     8862.61     9098.14    164.73 o 
   7   9   6     2576.67     2711.43    116.38 o 
   9   9   6     2395.77     2554.83    121.20 o 
  11   9   6     4699.05     4759.43    236.33 o 
 -10  10   6     1692.58     1985.94    178.08 o 
  -8  10   6     2663.16     2778.02    153.78 o 
  -6  10   6     1771.63     1613.64    121.91 o 
  -4  10   6      144.47      187.20     73.38 o 
  -2  10   6     4437.71     4364.11    129.45 o 
   0  10   6     1425.84     1380.60     84.65 o 
   2  10   6     7930.80     8128.83    182.70 o 
   4  10   6     3515.03     3657.85    135.02 o 
   6  10   6     1078.33     1253.68     92.99 o 
   8  10   6     2587.42     2320.93    144.42 o 
  10  10   6      157.95      323.50    112.85 o 
  -9  11   6     5115.83     5299.21    229.88 o 
  -7  11   6      651.34      683.03    100.46 o 
  -5  11   6     2873.37     2919.76    150.28 o 
  -3  11   6     6109.18     5819.11    163.76 o 
  -1  11   6      289.63      399.92     69.64 o 
   1  11   6     7358.73     7675.18    184.15 o 
   3  11   6       59.38       38.65     52.61 o 
   5  11   6     1478.57     1360.67     96.25 o 
   7  11   6     1725.82     1280.43    114.93 o 
  -6  12   6     2724.35     2685.90    215.76 o 
  -4  12   6       13.13       60.62     70.39 o 
  -2  12   6     2032.62     2125.53    145.89 o 
   0  12   6     5103.05     4972.91    165.64 o 
   2  12   6     1970.28     1731.17    141.76 o 
   4  12   6      910.52      801.96    141.25 o 
   6  12   6      107.05      212.48    131.05 o 
  -3  13   6     1753.36     2098.62    357.66 o 
  -1  13   6      791.59      763.15    192.57 o 
   1  13   6     2246.65     2499.68    156.13 o 
   3  13   6       13.23       28.19     87.64 o 
 -13   1   7        0.31      294.46    245.73 o 
 -11   1   7      177.20      184.02     47.53 o 
  -9   1   7     1699.55     1768.82     63.61 o 
  -7   1   7      144.39      180.63     37.68 o 
  -5   1   7      202.91      205.66     28.28 o 
  -3   1   7     1178.40     1303.55     25.44 o 
  -1   1   7    12871.60    13231.25    122.32 o 
   1   1   7     3456.16     3443.65     43.74 o 
   3   1   7      979.82     1233.62     36.15 o 
   5   1   7      150.69      320.40     77.30 o 
   7   1   7      876.81      771.92     77.39 o 
   9   1   7      812.99      872.02    148.10 o 
  11   1   7       52.07      245.87     77.28 o 
  13   1   7       50.31       39.79     72.36 o 
 -14   2   7       31.88       60.84     92.32 o 
 -12   2   7     1670.83     1704.67    117.08 o 
 -10   2   7       43.59      323.25    125.51 o 
  -8   2   7     1526.00     1605.75     54.04 o 
  -6   2   7      438.73      463.94     42.95 o 
  -4   2   7        1.61       62.28     46.46 o 
  -2   2   7     4519.96     4711.30     68.93 o 
   0   2   7     1912.36     1949.22     61.50 o 
   2   2   7       32.94       21.53     11.28 o 
   4   2   7     6161.73     6750.28    152.12 o 
   6   2   7     3603.01     3441.83     76.55 o 
   8   2   7     1269.61     1262.51     73.76 o 
  10   2   7      159.66      221.26     67.45 o 
  12   2   7        5.26       37.54     90.08 o 
  14   2   7       74.01      844.06    349.14 o 
 -13   3   7     1939.70     1845.44    119.35 o 
 -11   3   7     2404.11     2339.87    101.79 o 
  -9   3   7     1115.95     1023.75     71.52 o 
  -7   3   7       25.17       46.14     33.60 o 
  -5   3   7    16841.21    17172.14    189.35 o 
  -3   3   7     1545.27     1371.37     41.67 o 
  -1   3   7     7261.23     7291.64     77.14 o 
   1   3   7     4642.08     4903.57     57.69 o 
   3   3   7      230.72      287.11     27.19 o 
   5   3   7     1608.14     1434.82     53.45 o 
   7   3   7        2.39     2176.27   1001.41 o 
   9   3   7      652.88      582.00     56.41 o 
  11   3   7       46.25      190.41    106.94 o 
  13   3   7      295.30      456.48     89.19 o 
 -14   4   7     2013.66     1761.62    156.71 o 
 -12   4   7      122.82      183.58    144.93 o 
 -10   4   7     2876.66     2905.15    103.34 o 
  -8   4   7       43.28      748.29    362.64 o 
  -6   4   7      201.76      218.21     59.86 o 
  -4   4   7    15702.77    15819.35    214.26 o 
  -2   4   7      826.26      976.71     26.48 o 
   0   4   7     3774.51     4173.38     79.38 o 
   2   4   7     2072.48     2172.60     44.64 o 
   4   4   7    15254.21    15462.27    148.08 o 
   6   4   7     5813.20     5676.87    113.68 o 
   8   4   7      170.16      286.87     59.40 o 
  10   4   7      384.68      479.99     60.02 o 
  12   4   7      409.69      397.78     88.42 o 
  14   4   7      563.63      792.07    119.06 o 
 -13   5   7      805.96      848.68    105.39 o 
 -11   5   7      536.84      663.06     91.77 o 
  -9   5   7      869.92     1043.80     84.28 o 
  -7   5   7      589.03      618.62     58.16 o 
  -5   5   7      230.35      191.05     35.14 o 
  -3   5   7     4465.11     4218.21     55.86 o 
  -1   5   7     2459.88     2637.53     69.06 o 
   1   5   7      471.08      389.73     50.13 o 
   3   5   7       73.11      150.25     32.78 o 
   5   5   7     3158.08     3133.17     70.78 o 
   7   5   7     8427.52     8273.25    158.16 o 
   9   5   7     3051.96     2814.70    109.67 o 
  11   5   7      164.59     1287.56    485.80 o 
  13   5   7      730.76      574.47    108.32 o 
 -12   6   7      937.81      942.14    100.84 o 
 -10   6   7      417.56      562.84     70.51 o 
  -8   6   7     1803.58     1910.64     83.32 o 
  -6   6   7      953.05      928.58     81.37 o 
  -4   6   7     3757.05     3725.54     62.84 o 
  -2   6   7     1679.82     1500.99     69.20 o 
   0   6   7     4722.87     4828.52     96.67 o 
   2   6   7     3099.59     3121.56     91.88 o 
   4   6   7      999.58     1068.45     51.03 o 
   6   6   7     2131.14     2105.91     68.66 o 
   8   6   7       94.32     3406.56   1405.17 o 
  10   6   7       31.66      181.63    107.79 o 
  12   6   7       30.27      648.35    423.74 o 
 -11   7   7       96.33      239.73     86.12 o 
  -9   7   7     1376.19     1211.13     88.67 o 
  -7   7   7      125.52      281.47     71.66 o 
  -5   7   7     5637.79     5568.91    161.62 o 
  -3   7   7     5122.59     4926.38    105.83 o 
  -1   7   7      443.13      585.90     74.44 o 
   1   7   7        9.42       76.90     93.78 o 
   3   7   7      840.62      972.87     47.50 o 
   5   7   7     7174.34     7463.59    149.76 o 
   7   7   7     1605.83     1471.83     79.56 o 
   9   7   7       14.74       33.81     54.97 o 
  11   7   7      428.73      485.37     82.94 o 
 -12   8   7      306.31      231.05    151.98 o 
 -10   8   7     1697.77     1905.23    131.96 o 
  -8   8   7      532.58      852.00    156.16 o 
  -6   8   7      302.84      315.42     72.47 o 
  -4   8   7     3148.90     3016.41    141.76 o 
  -2   8   7      688.05      746.83     71.46 o 
   0   8   7      748.95      753.26     72.01 o 
   2   8   7     1421.97     1406.81     75.99 o 
   4   8   7      297.95      347.55     46.42 o 
   6   8   7     4179.70     3974.44    103.76 o 
   8   8   7     2129.94     2120.62    104.89 o 
  10   8   7      234.10      269.50     78.65 o 
  12   8   7      585.78     1137.05    285.35 o 
 -11   9   7      612.91      848.98    140.22 o 
  -9   9   7      580.08      540.38     97.07 o 
  -7   9   7     1527.54     1584.64    142.61 o 
  -5   9   7      161.13     1579.02    915.92 o 
  -3   9   7     1360.62     1247.31     72.17 o 
  -1   9   7     2267.04     2341.83     92.60 o 
   1   9   7        8.64     1110.94    398.34 o 
   3   9   7     1186.80     1082.70     75.68 o 
   5   9   7     2646.63     2591.09    107.17 o 
   7   9   7        8.92      143.44     56.08 o 
   9   9   7     1293.24     1168.11     98.77 o 
  11   9   7      299.27      557.14    121.65 o 
 -10  10   7      469.07      582.19    139.65 o 
  -8  10   7       34.04      -17.34     82.64 o 
  -6  10   7      388.84      492.14     88.22 o 
  -4  10   7     1237.85     1280.89    109.87 o 
  -2  10   7        0.77      364.61    144.37 o 
   0  10   7      301.87      413.80     70.72 o 
   2  10   7     1172.56     1349.42     84.95 o 
   4  10   7       61.20      159.83     70.13 o 
   6  10   7     1211.88     1314.51     90.07 o 
   8  10   7       43.26      -22.13     72.99 o 
  10  10   7      302.34      559.11    129.17 o 
  -7  11   7      510.30      712.22    102.40 o 
  -5  11   7     2505.65     2364.75    219.86 o 
  -3  11   7     1205.36     1200.63    168.85 o 
  -1  11   7     1133.73     1116.64     88.35 o 
   1  11   7      443.53      540.44     76.67 o 
   3  11   7      457.17      498.86     74.41 o 
   5  11   7       14.43       79.28     78.37 o 
   7  11   7       95.54       37.75     65.58 o 
  -6  12   7      452.45      504.98    113.38 o 
  -4  12   7      801.48      646.94    105.87 o 
  -2  12   7       35.62       68.70     83.77 o 
   0  12   7      896.76      918.98     94.93 o 
   2  12   7     1959.91     1889.64    138.95 o 
   4  12   7       37.36       -1.68     75.41 o 
   6  12   7      476.53      516.20    114.58 o 
  -3  13   7      257.15      494.63    134.62 o 
  -1  13   7     1107.56     1389.03    158.97 o 
   1  13   7      123.39      181.12     90.21 o 
   3  13   7     1014.68      978.61    119.08 o 
 -14   0   8      172.25      100.13    102.43 o 
 -12   0   8     7650.24     8520.41    311.78 o 
 -10   0   8     1534.68     1501.88     89.74 o 
  -8   0   8     7000.36     6698.17    148.22 o 
  -6   0   8     2714.40     2314.79     69.04 o 
  -4   0   8     6440.46     6316.21    100.63 o 
  -2   0   8   137444.91   138936.39    745.16 o 
   0   0   8     2136.97     2299.76     62.95 o 
   2   0   8    40710.02    40724.55    310.27 o 
   4   0   8     3868.51     3278.27    178.33 o 
   6   0   8    10042.58     9577.20    227.97 o 
   8   0   8    26729.77    26540.49    523.65 o 
  10   0   8     2253.78     2093.74    173.93 o 
  12   0   8     6644.21     6188.43    277.68 o 
  14   0   8      416.70      391.23    141.87 o 
 -13   1   8     7335.06     7296.85    217.29 o 
 -11   1   8     8344.71     8418.95    189.27 o 
  -9   1   8    12744.40    12847.24    169.58 o 
  -7   1   8        1.40       42.83     32.14 o 
  -5   1   8    35464.72    35339.99    226.62 o 
  -3   1   8    30868.55    30549.07    177.60 o 
  -1   1   8    57194.93    57377.87    372.08 o 
   1   1   8    17229.32    16058.07    129.91 o 
   3   1   8     5678.19     5926.01     68.29 o 
   5   1   8    48219.66    49026.88    461.57 o 
   7   1   8     9572.04     8903.71    126.62 o 
   9   1   8    29755.79    29030.34    406.99 o 
  11   1   8     2402.50     2680.36    130.82 o 
  13   1   8      251.55      333.75     87.03 o 
 -14   2   8       72.94      168.03    127.29 o 
 -12   2   8    24719.75    24555.24    414.40 o 
 -10   2   8      288.99      270.25     50.35 o 
  -8   2   8    24126.47    24024.87    282.44 o 
  -6   2   8    47623.81    47411.34    391.25 o 
  -4   2   8     3559.81     3814.98     70.43 o 
  -2   2   8   165616.61   171401.34   1620.69 o 
   0   2   8      347.17      436.57     27.51 o 
   2   2   8    18167.83    16686.67    138.98 o 
   4   2   8    51827.17    51934.09    659.32 o 
   6   2   8      342.42      571.22    104.44 o 
   8   2   8    21570.92    21495.37    254.29 o 
  10   2   8     1108.77      986.92    124.45 o 
  12   2   8     2412.59     2336.77    130.51 o 
  14   2   8     2088.14     1819.99    144.31 o 
 -13   3   8     3803.85     3699.92    145.60 o 
 -11   3   8     5662.52     5671.36    152.32 o 
  -9   3   8    17017.14    17096.97    264.96 o 
  -7   3   8       66.29      169.03     36.96 o 
  -5   3   8    23334.29    22874.30    232.34 o 
  -3   3   8    22597.29    22710.28    226.65 o 
  -1   3   8    24418.59    23446.65    149.99 o 
   1   3   8    63640.30    63577.23    373.81 o 
   3   3   8     1715.47     1808.14     39.50 o 
   5   3   8    46622.29    47137.99    654.03 o 
   7   3   8    14772.50    15221.40    230.32 o 
   9   3   8    19554.28    19186.65    275.98 o 
  11   3   8     7043.28     6855.31    197.89 o 
  13   3   8      106.23      427.00    163.23 o 
 -14   4   8      106.26      106.64     92.34 o 
 -12   4   8     8909.87     8635.84    205.84 o 
 -10   4   8      996.29      959.51     73.95 o 
  -8   4   8     7688.36     7730.65    155.38 o 
  -6   4   8    21704.20    22460.81    404.76 o 
  -4   4   8     2627.39     2437.85     61.54 o 
  -2   4   8    65698.36    66593.33    308.11 o 
   0   4   8      127.34      202.58     26.04 o 
   2   4   8    32285.12    31928.03    365.43 o 
   4   4   8     8837.06     8883.73    106.09 o 
   6   4   8    10686.83    10604.55    165.95 o 
   8   4   8    17899.37    17372.00    275.76 o 
  10   4   8      311.78      329.28     56.95 o 
  12   4   8     4319.47     4189.39    178.68 o 
  14   4   8      997.68     1138.20    131.78 o 
 -13   5   8     1347.42     1549.96    140.01 o 
 -11   5   8     3945.22     3656.75    134.67 o 
  -9   5   8     8134.53     8190.95    172.23 o 
  -7   5   8     1922.23     1974.09     77.14 o 
  -5   5   8    16966.51    17355.23    206.44 o 
  -3   5   8     1285.33     1132.66     40.24 o 
  -1   5   8    31688.85    33689.90    334.11 o 
   1   5   8    24812.84    24162.17    424.82 o 
   3   5   8       27.63       43.63     23.12 o 
   5   5   8    24158.65    23669.83    247.85 o 
   7   5   8       80.66       34.37     51.16 o 
   9   5   8     8957.70     8762.71    180.93 o 
  11   5   8     4998.42     4937.66    148.37 o 
  13   5   8      930.69     1115.81    123.46 o 
 -12   6   8     6066.79     5801.58    185.28 o 
 -10   6   8     2964.31     2877.06    118.76 o 
  -8   6   8    13348.63    13457.36    225.44 o 
  -6   6   8    17390.66    16699.44    236.90 o 
  -4   6   8     4100.70     3798.01     92.55 o 
  -2   6   8    25713.44    25264.48    254.68 o 
   0   6   8     4183.59     4056.27    148.88 o 
   2   6   8    33712.31    35130.07    606.87 o 
   4   6   8     8475.72     8178.58    121.14 o 
   6   6   8      779.95      756.15     47.92 o 
   8   6   8    11488.19    11702.49    212.26 o 
  10   6   8      188.81      196.70     78.19 o 
  12   6   8     4487.35     4126.70    249.35 o 
 -11   7   8     1554.80     1559.04    123.71 o 
  -9   7   8    11470.96    11390.57    224.78 o 
  -7   7   8       20.45      141.87     55.26 o 
  -5   7   8    18773.00    19387.26    316.50 o 
  -3   7   8     3991.09     4021.33    104.35 o 
  -1   7   8     7216.77     7160.23    133.05 o 
   1   7   8    26630.77    26725.15    303.87 o 
   3   7   8       11.52       11.98     30.96 o 
   5   7   8    18607.49    19552.26    305.61 o 
   7   7   8       76.40      230.33     56.25 o 
   9   7   8     1238.14     1474.42     95.23 o 
  11   7   8     2260.77     2129.78    210.01 o 
 -10   8   8     2743.71     2580.63    188.96 o 
  -8   8   8     4224.48     4416.03    162.81 o 
  -6   8   8     9245.13     9424.94    223.89 o 
  -4   8   8      355.17      334.65     65.30 o 
  -2   8   8    11336.59    11174.37    183.08 o 
   0   8   8     3550.01     3440.82    115.27 o 
   2   8   8    14196.52    14339.01    233.36 o 
   4   8   8     5358.97     5355.06    112.15 o 
   6   8   8     6211.73     6176.23    132.01 o 
   8   8   8     7792.35     7843.06    189.97 o 
  10   8   8      367.29      468.80     79.74 o 
 -11   9   8       56.72       52.47     92.08 o 
  -9   9   8     2458.20     2417.18    159.18 o 
  -7   9   8     2818.43     2473.82    198.16 o 
  -5   9   8    13281.35    13453.48    288.08 o 
  -3   9   8      248.37      338.67     55.34 o 
  -1   9   8     2803.81     2918.38    101.99 o 
   1   9   8     5366.82     5272.93    137.11 o 
   3   9   8     6624.87     6759.57    158.60 o 
   5   9   8    11733.00    12039.32    226.87 o 
   7   9   8       80.21       56.64     69.18 o 
   9   9   8     2713.37     2850.49    148.02 o 
  -8  10   8     3602.88     3611.92    177.93 o 
  -6  10   8     4761.67     4245.70    202.71 o 
  -4  10   8     1038.86     1203.77    123.74 o 
  -2  10   8     4852.98     4849.69    137.09 o 
   0  10   8      598.01      548.19     67.61 o 
   2  10   8     6863.56     7124.13    176.31 o 
   4  10   8     1984.23     1936.73     99.80 o 
   6  10   8     2561.10     2612.31    149.20 o 
   8  10   8     1049.79      972.68    166.62 o 
  -7  11   8       61.30      249.32     99.44 o 
  -5  11   8     3434.04     3933.76    241.61 o 
  -3  11   8     1112.87     1134.43    150.63 o 
  -1  11   8      322.87      456.31     72.28 o 
   1  11   8     6092.61     6461.83    174.26 o 
   3  11   8        1.69      124.76     75.29 o 
   5  11   8     4539.01     4606.81    195.37 o 
   7  11   8      107.45      161.63    115.16 o 
  -6  12   8     3597.77     3254.34    180.05 o 
  -4  12   8     1170.53     1175.77    125.99 o 
  -2  12   8     4958.81     4891.88    211.78 o 
   0  12   8     1261.49     1259.69    100.75 o 
   2  12   8     5074.28     4910.83    173.97 o 
   4  12   8     1769.36     1857.63    184.71 o 
   6  12   8      336.33      512.31    132.50 o 
  -3  13   8       46.26       66.56     96.50 o 
  -1  13   8     1335.22     1613.19    168.57 o 
   1  13   8     1820.32     1545.84    146.85 o 
   3  13   8       96.17      106.78     89.61 o 
 -13   1   9      352.53      587.46     98.49 o 
 -11   1   9      342.45      577.05    145.36 o 
  -9   1   9      249.65      302.29     39.12 o 
  -7   1   9     1238.94     1179.60     41.52 o 
  -5   1   9       56.05       96.09     30.15 o 
  -3   1   9       20.42      115.95     30.59 o 
  -1   1   9     2963.38     2846.95     44.46 o 
   1   1   9      753.01      795.50     24.97 o 
   3   1   9    11960.75    11735.46    100.70 o 
   5   1   9     4691.53     4962.90     84.71 o 
   7   1   9      137.82      144.36     35.14 o 
   9   1   9     1182.20     1133.18     98.59 o 
  11   1   9      296.97      270.65     67.58 o 
  13   1   9       11.47       47.90    112.96 o 
 -14   2   9       24.46      -10.39     77.33 o 
 -12   2   9      662.03      711.06     87.94 o 
 -10   2   9        1.36       -8.53     47.08 o 
  -8   2   9     5165.21     5386.89    121.48 o 
  -6   2   9      340.79      349.45     44.59 o 
  -4   2   9      315.09      354.69     31.27 o 
  -2   2   9     1784.18     2033.69     58.74 o 
   0   2   9     2976.39     2916.18     44.54 o 
   2   2   9     2261.99     2143.85     41.29 o 
   4   2   9     2595.24     2703.32     64.58 o 
   6   2   9      547.46      666.64     55.48 o 
   8   2   9       28.11       31.38     43.19 o 
  10   2   9     1118.31      990.99     87.62 o 
  12   2   9      213.77      650.30    193.78 o 
  14   2   9       92.26      102.05    119.50 o 
 -13   3   9      703.52      868.57     88.86 o 
 -11   3   9     1474.50     1617.84     99.40 o 
  -9   3   9     3448.82     3346.93    108.50 o 
  -7   3   9     1474.94     1484.47     66.60 o 
  -5   3   9     5124.96     5096.26     96.34 o 
  -3   3   9       46.16       35.14     41.68 o 
  -1   3   9    12685.46    12992.48    139.05 o 
   1   3   9     7810.40     8010.05     87.32 o 
   3   3   9     6482.83     7180.36     84.36 o 
   5   3   9     3717.07     3490.61     83.34 o 
   7   3   9     3096.17     2769.71     91.14 o 
   9   3   9     3163.08     2845.01     96.58 o 
  11   3   9      393.21      311.94     75.81 o 
  13   3   9      163.54      137.63     82.75 o 
 -14   4   9      334.40      621.71    149.16 o 
 -12   4   9      279.47      536.34    121.16 o 
 -10   4   9     5321.84     5237.02    144.60 o 
  -8   4   9      316.83      655.01    134.42 o 
  -6   4   9      117.95      149.03     39.48 o 
  -4   4   9    10482.17    10787.26    154.35 o 
  -2   4   9      345.98      421.12     40.74 o 
   0   4   9    15870.39    15467.53    291.98 o 
   2   4   9     2014.31     2084.14     54.16 o 
   4   4   9     3695.89     4036.54     67.92 o 
   6   4   9     4613.26     4524.89    127.28 o 
   8   4   9     3703.09     3646.24    122.61 o 
  10   4   9      317.24      423.52     60.89 o 
  12   4   9      114.78      151.19    137.91 o 
 -13   5   9      236.79      249.22     90.99 o 
 -11   5   9      549.63      653.34     82.40 o 
  -9   5   9     1384.67     1532.00     89.14 o 
  -7   5   9     1063.06     1157.57     70.74 o 
  -5   5   9      721.39      630.17     71.74 o 
  -3   5   9      869.63      817.25     30.85 o 
  -1   5   9     1287.85     1263.56     49.57 o 
   1   5   9     5946.66     5670.21    183.26 o 
   3   5   9     1637.73     1549.15     54.28 o 
   5   5   9     1731.28     1752.69     73.45 o 
   7   5   9     1833.70     1742.69     88.11 o 
   9   5   9      998.74     1053.71     82.45 o 
  11   5   9      668.02      838.78     96.68 o 
  13   5   9      165.65      226.43     88.34 o 
 -12   6   9        1.29      184.83    151.09 o 
 -10   6   9        1.23      155.08     94.80 o 
  -8   6   9     3046.87     2855.39    134.19 o 
  -6   6   9       41.17       91.35     51.16 o 
  -4   6   9     1245.86     1291.45     91.84 o 
  -2   6   9        2.62       28.76     43.69 o 
   0   6   9      255.91      337.61     38.90 o 
   2   6   9     5316.00     5265.53    157.85 o 
   4   6   9        0.95      303.78    105.43 o 
   6   6   9       96.52      191.31     52.17 o 
   8   6   9        2.87      262.55    149.86 o 
  10   6   9      458.96      499.15     72.39 o 
  12   6   9      636.27      736.99    110.80 o 
 -11   7   9      207.67     1844.77    814.72 o 
  -9   7   9     1917.86     1987.82    117.90 o 
  -7   7   9      990.04      980.66     91.17 o 
  -5   7   9     1889.23     1965.26    108.69 o 
  -3   7   9     1129.98     1084.42     84.05 o 
  -1   7   9     1486.11     1453.26     65.76 o 
   1   7   9        4.80      113.58    145.62 o 
   3   7   9       43.36       51.51     34.79 o 
   5   7   9     1506.03     1463.56     80.00 o 
   7   7   9     2449.95     2528.59    104.08 o 
   9   7   9      763.69      990.11     84.68 o 
  11   7   9        1.81      150.66    107.30 o 
 -10   8   9     3170.03     3384.29    169.65 o 
  -8   8   9      109.19      187.36    100.71 o 
  -6   8   9     4788.37     4397.91    154.55 o 
  -4   8   9     7287.10     7341.48    190.99 o 
  -2   8   9      632.93      728.34     86.18 o 
   0   8   9     6966.27     7275.00    170.13 o 
   2   8   9      630.68      595.30     63.00 o 
   4   8   9       40.92      366.95    264.76 o 
   6   8   9     6571.85     6173.22    151.35 o 
   8   8   9     2556.24     2472.62    117.12 o 
  10   8   9     1539.33     1594.61    111.14 o 
  -9   9   9     1051.54      959.79    117.21 o 
  -7   9   9     1824.86     1950.21    123.54 o 
  -5   9   9      217.34       86.76     63.09 o 
  -3   9   9     3688.86     3543.30    130.26 o 
  -1   9   9     3626.28     3603.56    110.11 o 
   1   9   9      901.26      927.87     71.32 o 
   3   9   9     3386.04     3390.00    117.12 o 
   5   9   9      440.09      572.75     72.33 o 
   7   9   9      427.71      574.84     87.58 o 
   9   9   9     1587.97     1461.47    135.19 o 
  -8  10   9      148.74      233.45     85.78 o 
  -6  10   9      212.36      269.65     84.58 o 
  -4  10   9       41.80      153.69     89.53 o 
  -2  10   9      836.27      881.12     76.49 o 
   0  10   9      271.43      224.05     57.57 o 
   2  10   9      106.87      100.47     53.81 o 
   4  10   9      167.69      215.50     71.42 o 
   6  10   9     1446.54     1264.38    112.03 o 
   8  10   9      557.62      447.08     96.61 o 
  -7  11   9      456.87      532.30    140.09 o 
  -5  11   9     1233.54     1084.75    124.58 o 
  -3  11   9        2.24       41.83     91.12 o 
  -1  11   9       14.85        6.56     51.10 o 
   1  11   9      600.98      621.23     86.10 o 
   3  11   9     1220.59     1467.71    119.72 o 
   5  11   9       32.43      230.68     87.31 o 
   7  11   9        4.83      139.71    110.25 o 
  -6  12   9      582.74      875.15    126.09 o 
  -4  12   9     1437.93     1386.35    134.26 o 
  -2  12   9       33.13      208.37    120.70 o 
   0  12   9      871.92      989.94    152.18 o 
   2  12   9     1154.99     1231.55    112.63 o 
   4  12   9       90.46      262.87    107.39 o 
   6  12   9      661.78      749.55    140.17 o 
  -3  13   9      657.95      771.45    145.16 o 
  -1  13   9      566.87      481.23    134.37 o 
   1  13   9      116.10       70.88    129.11 o 
   3  13   9     1343.66     1114.43    163.03 o 
 -14   0  10      386.37      418.17    143.30 o 
 -12   0  10     4591.11     5110.62    254.64 o 
 -10   0  10      553.35      513.68     67.67 o 
  -8   0  10    17428.35    17395.35    270.77 o 
  -6   0  10     2030.25     2164.53     71.37 o 
  -4   0  10     9668.48    10412.84    182.78 o 
  -2   0  10    17213.90    16273.06    188.20 o 
   0   0  10     1092.92      928.47     61.42 o 
   2   0  10    38877.14    37089.99    327.04 o 
   4   0  10     8335.22     9892.71    162.01 o 
   6   0  10     1762.98     1571.57     99.57 o 
   8   0  10    23689.57    23687.00    491.57 o 
  10   0  10     1018.31     1190.94    124.89 o 
  12   0  10     6576.49     6656.45    301.32 o 
  14   0  10       23.33       10.26    152.89 o 
 -13   1  10     4938.97     4849.35    186.84 o 
 -11   1  10     8735.45     8757.05    183.17 o 
  -9   1  10    13773.61    13632.50    266.62 o 
  -7   1  10     2476.30     2172.39     98.02 o 
  -5   1  10    14628.41    14190.67    129.49 o 
  -3   1  10    24372.15    25383.71    248.58 o 
  -1   1  10    48715.18    47397.49    559.45 o 
   1   1  10    13549.05    12687.53    114.84 o 
   3   1  10    40894.41    42021.68    358.84 o 
   5   1  10    11840.01    11522.13    143.41 o 
   7   1  10      712.89      695.89     40.41 o 
   9   1  10    19284.66    19040.45    323.96 o 
  11   1  10     1733.58     1990.60    117.19 o 
  13   1  10     3362.21     3543.26    167.61 o 
 -14   2  10     1771.63     1521.58    134.81 o 
 -12   2  10    14906.83    15386.96    283.93 o 
 -10   2  10      308.91      410.89     57.85 o 
  -8   2  10    45449.36    45056.91    442.19 o 
  -6   2  10     6619.96     6883.61    119.42 o 
  -4   2  10    26997.62    27149.58    246.99 o 
  -2   2  10   147610.61   152764.02    733.97 o 
   0   2  10     1651.27     1573.15     45.77 o 
   2   2  10    57188.98    54933.34    374.53 o 
   4   2  10     7742.97     7324.67    137.28 o 
   6   2  10     7688.42     7528.55    138.29 o 
   8   2  10    24982.47    23548.56    615.57 o 
  10   2  10      230.33      266.36     67.45 o 
  12   2  10     4868.75     4793.21    181.43 o 
  14   2  10      201.03      196.08    128.16 o 
 -13   3  10      440.70      568.28    180.00 o 
 -11   3  10    13926.17    14403.05    263.51 o 
  -9   3  10    12377.37    12271.28    209.26 o 
  -7   3  10     9648.55     9604.31    162.25 o 
  -5   3  10    39882.84    39862.13    353.03 o 
  -3   3  10     5488.88     5298.38     91.42 o 
  -1   3  10    53796.12    53469.68    336.68 o 
   1   3  10    55129.10    56121.38    565.57 o 
   3   3  10    18467.11    18248.12    158.56 o 
   5   3  10    28772.09    28403.74    290.42 o 
   7   3  10     1400.25     1442.56     89.25 o 
   9   3  10    18136.84    17812.28    255.21 o 
  11   3  10     5865.66     5738.71    193.90 o 
  13   3  10     1726.12     1658.77    222.64 o 
 -12   4  10     5866.33     5926.37    175.32 o 
 -10   4  10       18.48      191.64     68.98 o 
  -8   4  10    18325.88    18187.22    303.36 o 
  -6   4  10     1079.40     1096.88     58.19 o 
  -4   4  10     8344.35     8086.97    133.35 o 
  -2   4  10    19365.23    19351.50    152.53 o 
   0   4  10    10009.76    10285.49    214.15 o 
   2   4  10    41376.35    41986.11    342.87 o 
   4   4  10     1969.66     1919.18     55.63 o 
   6   4  10     7955.91     7644.37    142.14 o 
   8   4  10    12277.37    12139.20    223.98 o 
  10   4  10     4621.04     4535.25    164.94 o 
  12   4  10     7050.67     6765.27    328.06 o 
 -13   5  10      533.68      484.48     92.51 o 
 -11   5  10     1520.62     1388.94     96.97 o 
  -9   5  10     2562.79     2674.65    103.62 o 
  -7   5  10        7.83       56.56     47.62 o 
  -5   5  10     6081.70     5891.39    113.09 o 
  -3   5  10       20.59       88.32     34.46 o 
  -1   5  10    14981.00    14654.06    179.99 o 
   1   5  10     2764.18     2429.17     57.71 o 
   3   5  10     4808.77     4638.37     81.40 o 
   5   5  10     9902.50     9466.41    222.49 o 
   7   5  10     2252.77     2205.79     88.68 o 
   9   5  10     3377.14     3386.43    126.76 o 
  11   5  10      346.87      274.06     84.12 o 
  13   5  10     2022.69     1833.31    151.49 o 
 -12   6  10     4041.70     4004.99    189.18 o 
 -10   6  10       19.97       74.06     72.66 o 
  -8   6  10    19194.23    18369.64    303.50 o 
  -6   6  10    12539.03    11796.01    263.79 o 
  -4   6  10    14089.59    13547.01    236.84 o 
  -2   6  10    16646.96    16485.21    197.04 o 
   0   6  10      349.90      438.71     41.62 o 
   2   6  10    33997.75    32707.66    722.07 o 
   4   6  10     4412.56     4353.52     87.46 o 
   6   6  10     8260.23     8365.05    185.91 o 
   8   6  10    10471.25    10565.58    205.67 o 
  10   6  10      324.44      388.34     70.99 o 
  12   6  10     4214.25     4232.63    188.39 o 
 -11   7  10     4707.04     4705.87    187.88 o 
  -9   7  10     6088.01     6563.41    203.34 o 
  -7   7  10     4393.45     4072.32    146.93 o 
  -5   7  10    23958.00    24400.64    373.72 o 
  -3   7  10     1372.82     1118.97     58.69 o 
  -1   7  10    21310.19    21782.88    267.28 o 
   1   7  10    16071.72    15874.23    356.97 o 
   3   7  10     2277.42     2324.48    116.14 o 
   5   7  10    20053.08    19338.69    231.42 o 
   7   7  10      131.37      198.08     54.92 o 
   9   7  10     3808.51     3728.95    137.70 o 
  11   7  10     1061.97     1158.48    120.55 o 
 -10   8  10        3.05      604.62    333.30 o 
  -8   8  10     5078.72     5302.41    184.50 o 
  -6   8  10     7726.61     7512.36    202.74 o 
  -4   8  10    13778.68    13793.74    272.49 o 
  -2   8  10     6970.59     6452.29    135.75 o 
   0   8  10        3.72      359.49    142.95 o 
   2   8  10     8971.49     8856.06    174.27 o 
   4   8  10     6629.84     6601.22    212.61 o 
   6   8  10    14303.15    14325.44    374.30 o 
   8   8  10     4347.10     4359.54    147.10 o 
  10   8  10       47.79      229.14     92.03 o 
  -9   9  10     1788.73     1804.10    155.01 o 
  -7   9  10      144.88      108.61     75.58 o 
  -5   9  10     4615.88     4450.69    161.02 o 
  -3   9  10       24.72      216.33     86.48 o 
  -1   9  10     3100.16     3227.57    106.65 o 
   1   9  10     2092.72     2134.52     94.88 o 
   3   9  10     2984.97     3257.68    135.31 o 
   5   9  10     1800.21     1795.28    111.33 o 
   7   9  10      634.94      825.81    116.23 o 
   9   9  10     2096.34     2256.28    145.75 o 
  -8  10  10     1291.03     1357.04    124.97 o 
  -6  10  10     2104.42     2203.71    141.25 o 
  -4  10  10     6112.61     6489.46    224.87 o 
  -2  10  10     2715.34     2611.83    105.62 o 
   0  10  10      115.93      159.41     58.72 o 
   2  10  10     2399.90     2365.99    110.00 o 
   4  10  10      451.28      394.50     73.84 o 
   6  10  10     7742.27     7763.83    230.40 o 
   8  10  10      525.16      758.23    109.07 o 
  -7  11  10      293.99      304.23    117.66 o 
  -5  11  10     5193.20     5141.48    213.70 o 
  -3  11  10       11.06      177.62     89.53 o 
  -1  11  10     2560.35     2763.26    120.26 o 
   1  11  10     2246.43     2187.78    113.64 o 
   3  11  10      420.73      656.59     87.19 o 
   5  11  10     6403.14     6497.47    219.04 o 
   7  11  10       47.27       36.07     73.86 o 
  -6  12  10     1590.88     1656.23    154.74 o 
  -4  12  10     3385.60     3483.19    186.68 o 
  -2  12  10     3795.78     3959.38    185.12 o 
   0  12  10      364.34      459.05    104.11 o 
   2  12  10     7779.84     7229.61    205.89 o 
   4  12  10     1328.36     1232.02    125.54 o 
  -1  13  10      800.56     1022.37    151.50 o 
   1  13  10      194.36      183.44    131.54 o 
 -13   1  11      959.47     1328.93    119.34 o 
 -11   1  11      400.40      476.85    103.72 o 
  -9   1  11     1406.55     1589.68     77.04 o 
  -7   1  11      346.73      511.69    110.55 o 
  -5   1  11     5074.90     5104.47     73.82 o 
  -3   1  11     6429.24     6170.13     81.98 o 
  -1   1  11      833.56      874.22     32.72 o 
   1   1  11     1138.01     1306.81     37.32 o 
   3   1  11     2087.29     2027.28     44.86 o 
   5   1  11      597.96      733.62     50.65 o 
   7   1  11      705.28      846.45     69.08 o 
   9   1  11     2048.81     1915.21    105.18 o 
  11   1  11       60.36      296.22     86.24 o 
  13   1  11      128.77      314.02     90.19 o 
 -14   2  11      186.61      140.52     93.09 o 
 -12   2  11       19.67      230.84    199.43 o 
 -10   2  11      189.09      667.78    156.65 o 
  -8   2  11     1556.74     1610.39     81.63 o 
  -6   2  11       55.80      108.05     34.13 o 
  -4   2  11     1802.69     1924.35     60.04 o 
  -2   2  11     1109.07      946.22     53.77 o 
   0   2  11     2340.66     2363.94     63.89 o 
   2   2  11      867.57     1131.82     37.56 o 
   4   2  11     1125.05     1116.63     47.34 o 
   6   2  11        2.79       63.20     84.49 o 
   8   2  11     4518.17     4548.06    141.54 o 
  10   2  11      703.25      668.15     81.51 o 
  12   2  11       20.46      303.44    260.75 o 
 -13   3  11      328.44      423.76     96.03 o 
 -11   3  11      478.79      578.19     79.03 o 
  -9   3  11     5624.39     5454.77    137.88 o 
  -7   3  11     2587.42     2449.23     85.66 o 
  -5   3  11     2576.36     2502.46     74.42 o 
  -3   3  11      329.54      267.39     28.60 o 
  -1   3  11     3149.29     2996.77     75.94 o 
   1   3  11    12951.30    13681.33    147.08 o 
   3   3  11      178.56      141.71     23.26 o 
   5   3  11       26.46       12.61     34.80 o 
   7   3  11     1019.97      888.35     74.21 o 
   9   3  11     1500.42     1478.01     97.47 o 
  11   3  11     1405.69     1243.72    111.68 o 
  13   3  11      271.87      299.22    130.97 o 
 -12   4  11        2.86      818.48    481.87 o 
 -10   4  11     1297.06     1433.45     87.79 o 
  -8   4  11     4991.97     4896.15    130.60 o 
  -6   4  11      394.62      394.57     43.93 o 
  -4   4  11      279.17      358.38     39.46 o 
  -2   4  11      287.48      326.66     37.65 o 
   0   4  11     4723.67     4014.60     61.99 o 
   2   4  11      333.67      364.28     30.10 o 
   4   4  11     1979.37     1931.61     50.34 o 
   6   4  11      262.21      234.87     46.19 o 
   8   4  11      643.31      742.36    106.47 o 
  10   4  11     1464.64     1529.73    109.42 o 
  12   4  11        3.92      220.33     99.62 o 
 -13   5  11        2.40       41.92     93.90 o 
 -11   5  11      795.38      843.82     98.82 o 
  -9   5  11      546.96      705.17     80.64 o 
  -7   5  11      977.35      955.19     82.13 o 
  -5   5  11      206.95      267.38     44.13 o 
  -3   5  11     2144.63     2197.06     88.89 o 
  -1   5  11     8022.63     8260.24    132.10 o 
   1   5  11     6810.91     6565.74     86.55 o 
   3   5  11       80.57      162.89     45.60 o 
   5   5  11      266.93      246.40     47.03 o 
   7   5  11       76.99       38.54     41.27 o 
   9   5  11     2538.36     2291.16    132.67 o 
  11   5  11     1043.68     1147.85    112.48 o 
  13   5  11       20.52      268.95    130.71 o 
 -12   6  11      399.25      472.84     99.89 o 
 -10   6  11      948.10      803.18     83.20 o 
  -8   6  11      380.69      371.64     60.73 o 
  -6   6  11      219.96      584.57    260.95 o 
  -4   6  11        1.67       14.50     57.25 o 
  -2   6  11     1146.00     1071.43     53.90 o 
   0   6  11     2334.07     2394.90     73.55 o 
   2   6  11      100.06      172.24    114.46 o 
   4   6  11      150.09      256.03     46.46 o 
   6   6  11      743.62      728.89     68.38 o 
   8   6  11     1106.75     1178.35    102.40 o 
  10   6  11      877.51      776.32     83.17 o 
  12   6  11       32.37      166.96    116.68 o 
 -11   7  11      393.46      789.30    167.16 o 
  -9   7  11     1556.59     1594.74    119.52 o 
  -7   7  11       92.84      179.02    138.78 o 
  -5   7  11     1153.23     1281.54    174.38 o 
  -3   7  11     2265.94     2283.55    100.74 o 
  -1   7  11     3316.47     3036.32     92.48 o 
   1   7  11      405.12      462.35     53.60 o 
   3   7  11      551.05      611.41     96.86 o 
   5   7  11       35.90      137.64     42.25 o 
   7   7  11      198.46      274.49     63.93 o 
   9   7  11     2708.62     2678.86    123.34 o 
  11   7  11      118.09       44.42     76.47 o 
 -10   8  11     1175.35     1203.41    122.48 o 
  -8   8  11      284.59      325.52     83.28 o 
  -6   8  11     3119.68     3154.41    136.94 o 
  -4   8  11        6.00       41.35     61.64 o 
  -2   8  11      220.73      265.03     46.99 o 
   0   8  11     9970.60     9986.98    186.06 o 
   2   8  11       40.07      147.97     52.00 o 
   4   8  11     1163.74     1182.70     75.06 o 
   6   8  11     1588.82     1628.45    111.69 o 
   8   8  11       14.07      199.25     64.85 o 
  10   8  11     3218.41     3120.60    161.97 o 
  -9   9  11      839.57      833.82    109.57 o 
  -7   9  11      424.04      271.49     80.21 o 
  -5   9  11      286.49      399.27     79.40 o 
  -3   9  11     1607.01     1863.67    115.87 o 
  -1   9  11      152.78      288.08     55.14 o 
   1   9  11     2287.43     2310.57    101.75 o 
   3   9  11     1426.22     1471.41     89.48 o 
   5   9  11      121.93      141.57     66.07 o 
   7   9  11      394.05       98.69     67.83 o 
   9   9  11      125.92      274.32     94.12 o 
  -8  10  11       10.57       21.65     80.62 o 
  -6  10  11       97.34      276.89     82.69 o 
  -4  10  11       12.09      139.56     86.94 o 
  -2  10  11       10.48      116.24     72.37 o 
   0  10  11       67.53      148.78     57.91 o 
   2  10  11        0.87       50.05     53.47 o 
   4  10  11      346.24      507.31     80.95 o 
   6  10  11      895.00      562.47    101.26 o 
   8  10  11        4.26       83.40     83.67 o 
  -7  11  11      549.22      603.72    113.48 o 
  -5  11  11        6.08      -26.50     68.76 o 
  -3  11  11      182.31      173.27     89.44 o 
  -1  11  11      148.49      122.47     99.44 o 
   1  11  11       66.55      136.46    116.52 o 
   3  11  11      786.26      827.63     91.99 o 
   5  11  11      695.80      759.70    175.17 o 
   7  11  11       40.07       66.75    104.08 o 
  -4  12  11      631.20      545.98    134.80 o 
  -2  12  11      376.36      466.12    107.55 o 
   0  12  11     1123.13     1271.78    128.75 o 
   2  12  11      152.43       83.42     82.62 o 
   4  12  11     1565.14     1708.29    138.27 o 
 -14   0  12     2267.82     1818.00    335.79 o 
 -12   0  12     5179.58     5485.50    261.62 o 
 -10   0  12      177.77      226.53     96.92 o 
  -8   0  12    23407.21    22439.03   1031.01 o 
  -6   0  12       66.64      128.52     93.32 o 
  -4   0  12    28546.73    29799.12    429.22 o 
  -2   0  12    17842.99    18701.21    228.20 o 
   0   0  12     3242.67     3785.71     87.93 o 
   2   0  12    39154.32    39136.28    379.51 o 
   4   0  12     2009.05     1941.50     62.12 o 
   6   0  12     3255.62     3090.84    153.20 o 
   8   0  12     8070.08     7891.21    264.55 o 
  10   0  12      145.86      143.37    169.60 o 
  12   0  12     3815.36     3827.91    237.83 o 
 -13   1  12      132.59      178.68    103.19 o 
 -11   1  12     7831.25     7848.06    214.99 o 
  -9   1  12    17075.25    16993.79    246.43 o 
  -7   1  12    21112.77    20561.81    280.66 o 
  -5   1  12    16836.99    16504.58    259.14 o 
  -3   1  12      970.07     1196.24     36.71 o 
  -1   1  12    54862.87    57095.42    345.98 o 
   1   1  12     9869.84     9812.02    124.61 o 
   3   1  12    41759.59    42334.73    456.34 o 
   5   1  12     7850.41     7501.53    135.19 o 
   7   1  12     2778.23     2709.70    103.26 o 
   9   1  12    12875.71    12283.55    254.32 o 
  11   1  12     2122.97     1995.25    119.66 o 
  13   1  12     5340.49     5629.51    219.17 o 
 -12   2  12     1769.13     1905.46    122.63 o 
 -10   2  12     4438.63     4221.40    124.85 o 
  -8   2  12    19450.54    19621.47    267.07 o 
  -6   2  12     3566.93     3477.17     89.54 o 
  -4   2  12    28835.06    28910.86    277.31 o 
  -2   2  12    16119.65    15183.24    139.76 o 
   0   2  12    13960.28    14077.89    147.08 o 
   2   2  12   110126.51   111689.48    573.35 o 
   4   2  12       51.14       47.18     27.31 o 
   6   2  12    24747.63    24734.29    389.14 o 
   8   2  12     7752.00     7639.72    185.17 o 
  10   2  12     3732.88     3666.15    152.10 o 
  12   2  12     9632.97     9776.30    277.75 o 
 -13   3  12      285.00      408.61     97.32 o 
 -11   3  12    10074.31    10241.24    224.49 o 
  -9   3  12     9536.71     9421.42    188.19 o 
  -7   3  12    14850.74    15041.69    221.73 o 
  -5   3  12    23879.47    23776.31    262.19 o 
  -3   3  12     2016.23     1941.37     58.48 o 
  -1   3  12    36424.77    36647.43    256.74 o 
   1   3  12    11107.28    11589.12    127.32 o 
   3   3  12    20694.11    19673.05    180.15 o 
   5   3  12    10431.48    10301.00    160.91 o 
   7   3  12       45.14      100.89     47.44 o 
   9   3  12     9395.05     9434.59    227.58 o 
  11   3  12     1640.14     1531.40    113.20 o 
  13   3  12     3419.87     3621.95    181.75 o 
 -12   4  12     4010.63     3974.26    152.89 o 
 -10   4  12      153.14      323.29     63.35 o 
  -8   4  12    21878.51    21587.85    297.99 o 
  -6   4  12      224.82      221.64     43.02 o 
  -4   4  12     7627.10     7664.69    136.31 o 
  -2   4  12     8626.75     8511.37     97.92 o 
   0   4  12     6890.58     6751.47    122.99 o 
   2   4  12    25651.41    25630.42    220.37 o 
   4   4  12      798.88      802.44     39.54 o 
   6   4  12    10736.54    10457.25    177.84 o 
   8   4  12     1445.58     1451.31     83.79 o 
  10   4  12     3173.48     3223.19    158.37 o 
  12   4  12     3665.06     3678.48    176.28 o 
 -13   5  12      152.36      156.76    103.07 o 
 -11   5  12     3282.78     3368.56    152.45 o 
  -9   5  12     1007.61     1140.62     89.51 o 
  -7   5  12     1397.27     1391.23     84.20 o 
  -5   5  12    18580.35    18526.29    233.39 o 
  -3   5  12        3.56       35.47     33.62 o 
  -1   5  12    10360.58    10383.72    148.63 o 
   1   5  12     1636.02     1470.27     62.44 o 
   3   5  12     4680.99     4572.18     82.35 o 
   5   5  12     8257.92     8379.44    156.04 o 
   7   5  12      340.65      347.84     66.54 o 
   9   5  12     2979.75     2843.02    150.03 o 
  11   5  12        0.57      100.60     73.19 o 
 -12   6  12     1861.61     2047.96    146.27 o 
 -10   6  12     1504.86     1545.23    116.34 o 
  -8   6  12    12358.08    12179.21    269.66 o 
  -6   6  12      484.34      455.33     65.19 o 
  -4   6  12    11830.72    11506.49    223.34 o 
  -2   6  12    10801.84    10379.24    200.08 o 
   0   6  12     5621.55     5740.09    140.17 o 
   2   6  12    23591.56    23381.83    275.85 o 
   4   6  12      136.35      162.10     51.86 o 
   6   6  12    17020.69    16915.49    260.07 o 
   8   6  12     4119.37     4169.97    135.51 o 
  10   6  12     2601.86     2560.51    140.58 o 
  12   6  12     2388.26     2464.90    209.86 o 
 -11   7  12     4807.75     5117.97    225.50 o 
  -9   7  12     1071.36     1269.74    105.22 o 
  -7   7  12     6390.60     6288.97    187.96 o 
  -5   7  12    21017.76    20485.86    367.82 o 
  -3   7  12     2280.93     2264.76    103.06 o 
  -1   7  12    27375.72    27845.68    394.84 o 
   1   7  12     2687.25     2604.53     90.26 o 
   3   7  12     7237.04     7353.66    148.02 o 
   5   7  12    10198.25    10012.69    294.92 o 
   7   7  12      135.78      296.77     61.57 o 
   9   7  12     6746.16     6952.59    190.98 o 
  11   7  12      271.38      488.25    106.44 o 
 -10   8  12     1894.96     1948.76    196.44 o 
  -8   8  12     3203.89     3149.50    252.12 o 
  -6   8  12      577.92      537.64     80.78 o 
  -4   8  12    14276.75    14073.70    305.95 o 
  -2   8  12     3838.92     3803.06    225.67 o 
   0   8  12     7764.99     7765.23    164.90 o 
   2   8  12     3978.99     4014.83    117.74 o 
   4   8  12      110.96      100.86     79.96 o 
   6   8  12    18351.63    18398.47    443.89 o 
   8   8  12     1144.86     1207.99    107.47 o 
  10   8  12     2456.40     2484.59    262.76 o 
  -9   9  12     1399.41     1266.57    124.01 o 
  -7   9  12      100.08      145.34     88.50 o 
  -5   9  12     4209.04     4448.94    188.69 o 
  -3   9  12      116.17       83.61     69.15 o 
  -1   9  12     6197.82     6120.68    148.10 o 
   1   9  12     1429.42     1283.31     81.43 o 
   3   9  12     1121.16     1249.33     87.24 o 
   5   9  12     1439.92     1438.86    139.75 o 
   7   9  12      420.77      480.45     91.12 o 
   9   9  12     3185.53     3184.77    169.06 o 
  -8  10  12      896.27     1095.23    125.08 o 
  -6  10  12      660.81      650.78    101.49 o 
  -4  10  12     3594.44     3577.12    252.00 o 
  -2  10  12     1914.99     1792.68    149.82 o 
   0  10  12     2497.51     2453.98    108.97 o 
   2  10  12     2447.45     2228.09    112.33 o 
   4  10  12      167.24      329.24     97.80 o 
   6  10  12     5270.55     5517.20    210.27 o 
   8  10  12       35.86       74.04     99.72 o 
  -7  11  12      334.30      495.70    114.63 o 
  -5  11  12     4927.72     5005.91    206.46 o 
  -3  11  12      232.84      404.17     91.14 o 
  -1  11  12     3891.39     4305.67    184.62 o 
   1  11  12       73.69       39.11     60.93 o 
   3  11  12      230.66      399.37     90.57 o 
   5  11  12     3061.72     3301.04    175.75 o 
   7  11  12       41.09      200.66    105.57 o 
  -4  12  12     2932.74     2848.45    174.36 o 
  -2  12  12     1803.20     1839.70    152.24 o 
   0  12  12     1419.49     1617.42    134.09 o 
   2  12  12     3943.95     3862.38    170.74 o 
   4  12  12       32.96       45.16     85.43 o 
 -13   1  13       53.66       34.88     80.10 o 
 -11   1  13      533.55      593.01     99.53 o 
  -9   1  13       20.79     1451.96    762.34 o 
  -7   1  13      107.62     2058.99   1030.54 o 
  -5   1  13     2820.42     2733.26     75.48 o 
  -3   1  13     1206.79     1170.16     42.44 o 
  -1   1  13      142.82      318.38     44.30 o 
   1   1  13      913.63      762.36     56.55 o 
   3   1  13        4.40      -61.90     66.23 o 
   5   1  13       44.67       78.60     42.08 o 
   7   1  13       19.56       11.99    106.46 o 
   9   1  13      177.44      179.08     66.11 o 
  11   1  13       16.38      181.26    148.48 o 
  13   1  13       18.62       23.57     86.21 o 
 -12   2  13      395.14      365.70     82.22 o 
 -10   2  13       47.32      216.99     98.20 o 
  -8   2  13     1015.47      975.99     69.31 o 
  -6   2  13     1010.90      964.17     90.51 o 
  -4   2  13     1359.69     1332.00     70.80 o 
  -2   2  13    12907.56    13550.17    138.23 o 
   0   2  13      171.90      125.39     24.59 o 
   2   2  13     1762.61     2227.39    165.31 o 
   4   2  13       30.82       86.73     20.69 o 
   6   2  13       19.85       23.19     37.75 o 
   8   2  13     5879.07     5527.82    161.73 o 
  10   2  13        3.40       -1.81     99.96 o 
  12   2  13       38.05      712.12    332.17 o 
 -13   3  13       27.13       96.21     86.48 o 
 -11   3  13      124.97      381.82    211.29 o 
  -9   3  13     3608.63     3386.47    129.91 o 
  -7   3  13     2710.73     2866.00     96.76 o 
  -5   3  13     1081.43      959.70     61.68 o 
  -3   3  13      460.56      510.20     50.31 o 
  -1   3  13      114.31      173.81     25.87 o 
   1   3  13     6713.09     6603.72     94.09 o 
   3   3  13      673.09      682.89     56.56 o 
   5   3  13     2576.13     2576.44     82.27 o 
   7   3  13       64.06      192.89     69.60 o 
   9   3  13      863.15      968.76    154.74 o 
  11   3  13      538.44      569.29     89.76 o 
  13   3  13      249.48      317.05    101.88 o 
 -12   4  13       65.10      161.36     81.14 o 
 -10   4  13        1.82       -8.33     49.64 o 
  -8   4  13     3797.94     3625.50    120.50 o 
  -6   4  13     5003.12     4906.27    116.58 o 
  -4   4  13     1910.01     1830.12     70.66 o 
  -2   4  13      792.77      781.09     52.96 o 
   0   4  13     8762.99     8879.14    111.18 o 
   2   4  13        0.63      163.63     60.67 o 
   4   4  13     8718.99     8493.25    162.06 o 
   6   4  13      565.72      557.29     59.05 o 
   8   4  13        8.20       28.18     49.79 o 
  10   4  13     1576.86     1517.56    109.98 o 
  12   4  13      201.52      377.04    127.40 o 
 -11   5  13       88.67      299.61     82.37 o 
  -9   5  13      128.69      199.45     61.41 o 
  -7   5  13      554.35      598.70    108.09 o 
  -5   5  13     5149.85     4888.31    112.37 o 
  -3   5  13      793.25      900.38     64.13 o 
  -1   5  13     3607.80     3514.30     87.60 o 
   1   5  13      117.21      144.64     26.03 o 
   3   5  13      752.70      697.15     41.69 o 
   5   5  13     3164.51     3010.00     98.14 o 
   7   5  13      265.33      312.24     73.93 o 
   9   5  13     1892.43     1786.70    113.49 o 
  11   5  13      542.69      598.39    131.11 o 
 -12   6  13      630.62      473.39    108.93 o 
 -10   6  13      495.03      559.60     97.38 o 
  -8   6  13      430.55      905.91    227.03 o 
  -6   6  13        1.59        9.80     50.55 o 
  -4   6  13      145.78      164.05     80.94 o 
  -2   6  13      772.74      655.29     48.38 o 
   0   6  13     2637.97     2600.59     85.14 o 
   2   6  13       41.47      151.29    112.40 o 
   4   6  13      229.30      288.22     38.25 o 
   6   6  13      227.22      354.37     62.41 o 
   8   6  13        1.93        6.65     68.26 o 
  10   6  13      427.38      387.22     90.12 o 
  12   6  13       53.91       72.62    121.07 o 
 -11   7  13        3.65       69.29     79.87 o 
  -9   7  13      526.81      637.17     94.22 o 
  -7   7  13      751.64     1066.76    148.48 o 
  -5   7  13     1631.24     1529.83    121.32 o 
  -3   7  13        9.28       56.88     93.46 o 
  -1   7  13      113.83      736.27    376.75 o 
   1   7  13      709.96      763.78     90.19 o 
   3   7  13     2489.76     2511.78     95.37 o 
   5   7  13      708.75      694.44     84.19 o 
   7   7  13       52.54      179.54     65.31 o 
   9   7  13      658.77      578.97     88.41 o 
  11   7  13      363.48      315.43    164.66 o 
 -10   8  13      335.14      438.68    102.39 o 
  -8   8  13      401.07      464.50     86.85 o 
  -6   8  13     2336.15     2414.45    126.46 o 
  -4   8  13      297.41      327.21     72.27 o 
  -2   8  13      431.62      453.26     67.98 o 
   0   8  13     4897.40     4969.48    131.50 o 
   2   8  13        7.95        8.46     41.41 o 
   4   8  13     4287.37     4237.89    125.27 o 
   6   8  13     1217.57     1238.93    109.77 o 
   8   8  13       53.19      110.08     76.56 o 
  10   8  13     2376.77     2428.69    278.11 o 
  -9   9  13     1166.61     1370.87    176.94 o 
  -7   9  13      144.28       20.64     63.85 o 
  -5   9  13     1273.69     1112.20    106.64 o 
  -3   9  13     1715.46     1655.15    108.40 o 
  -1   9  13      155.84      168.81     73.43 o 
   1   9  13     2272.04     2327.17    101.71 o 
   3   9  13     1566.73     1484.76     90.80 o 
   5   9  13        0.58      176.06    143.65 o 
   7   9  13     1348.84     1276.45    157.42 o 
   9   9  13      258.24       50.80     83.25 o 
  -8  10  13       13.94       93.46    101.83 o 
  -6  10  13      434.64      534.06    100.86 o 
  -4  10  13      291.70      182.56     77.38 o 
  -2  10  13       30.03      362.15     99.44 o 
   0  10  13       76.15      189.49     80.41 o 
   2  10  13       31.79      134.26     80.43 o 
   4  10  13      709.27      682.97    113.73 o 
   6  10  13        3.85       54.17     72.27 o 
   8  10  13        2.20       12.89     73.71 o 
  -5  11  13        9.36      -73.83     93.82 o 
  -3  11  13      424.93      721.81    108.11 o 
  -1  11  13      738.71      685.94    108.19 o 
   1  11  13       70.32      152.55     93.54 o 
   3  11  13      126.41      157.72     76.19 o 
   5  11  13      880.64      951.93    135.14 o 
  -4  12  13      212.68      151.04    168.94 o 
  -2  12  13     1040.97     1298.65    206.65 o 
   0  12  13      524.10      625.52    112.39 o 
   2  12  13       36.05      161.79    168.89 o 
   4  12  13     2313.04     2054.38    154.62 o 
 -12   0  14      979.33      945.29    148.66 o 
 -10   0  14      718.36      752.20    127.34 o 
  -8   0  14     8777.79     8433.10    272.88 o 
  -6   0  14        0.87        9.11     40.81 o 
  -4   0  14    12994.64    12328.60    199.05 o 
  -2   0  14     1130.52     1184.14     57.08 o 
   0   0  14     1344.72     1296.61     62.13 o 
   2   0  14    26665.99    27119.87    327.15 o 
   4   0  14     3358.47     3513.50     94.42 o 
   6   0  14     1731.77     1812.08    121.23 o 
   8   0  14      285.77      375.34    124.72 o 
  10   0  14      717.25      453.50    136.17 o 
  12   0  14     4184.24     3902.05    255.12 o 
 -13   1  14     1851.64     1757.92    137.04 o 
 -11   1  14     7602.08     7664.76    223.73 o 
  -9   1  14     5725.92     5323.72    209.34 o 
  -7   1  14    22003.66    21814.13    322.70 o 
  -5   1  14    11050.27    10741.58    213.61 o 
  -3   1  14    18671.69    19026.01    180.66 o 
  -1   1  14    20165.22    20947.60    192.99 o 
   1   1  14     5170.91     5034.36    101.31 o 
   3   1  14    29455.15    29058.13    269.48 o 
   5   1  14     7090.03     6663.13    118.83 o 
   7   1  14    12630.68    12270.54    292.95 o 
   9   1  14     7123.20     6768.56    189.67 o 
  11   1  14      278.06      316.92     81.98 o 
  13   1  14     3207.87     3382.90    180.62 o 
 -12   2  14        2.47      118.85     78.43 o 
 -10   2  14     7800.31     7714.15    198.35 o 
  -8   2  14    14773.84    14800.61    229.61 o 
  -6   2  14     4876.67     4820.34    169.70 o 
  -4   2  14    41820.04    42209.92    381.27 o 
  -2   2  14     1748.67     1858.66     50.15 o 
   0   2  14    17523.72    17181.12    191.00 o 
   2   2  14    37649.63    37805.80    293.79 o 
   4   2  14     2583.78     2389.18    100.60 o 
   6   2  14    27921.52    27180.65    340.80 o 
   8   2  14      606.39      605.37     76.68 o 
  10   2  14     2227.55     2258.75    126.10 o 
  12   2  14     6134.96     6488.78    223.87 o 
 -13   3  14     2625.50     2672.37    157.95 o 
 -11   3  14     5652.21     6010.21    195.25 o 
  -9   3  14      826.19      948.65     71.91 o 
  -7   3  14    28688.98    28086.59    339.22 o 
  -5   3  14    13309.67    13058.81    199.20 o 
  -3   3  14    11414.92    10705.48    271.91 o 
  -1   3  14    14153.21    13984.36    149.04 o 
   1   3  14      814.05      798.89     38.96 o 
   3   3  14    42202.34    42292.97    328.66 o 
   5   3  14     5174.76     4823.59    115.07 o 
   7   3  14     2666.99     2778.78    103.58 o 
   9   3  14     5877.56     5828.21    181.08 o 
  11   3  14       10.25       58.70    106.23 o 
 -12   4  14     1569.43     1620.31    123.05 o 
 -10   4  14      498.85      564.21     74.26 o 
  -8   4  14    10021.19     9734.93    191.40 o 
  -6   4  14      817.31      802.03     67.45 o 
  -4   4  14    14212.43    13752.03    209.35 o 
  -2   4  14     5303.08     5170.52     81.97 o 
   0   4  14    12759.95    12621.81    144.90 o 
   2   4  14    13805.85    13849.25    194.60 o 
   4   4  14     2890.01     2707.34    116.72 o 
   6   4  14    15025.04    14449.32    225.71 o 
   8   4  14        2.78       -5.76     54.62 o 
  10   4  14     2317.61     2249.53    131.37 o 
  12   4  14     1803.90     1810.65    141.32 o 
 -11   5  14     6307.30     5935.18    240.61 o 
  -9   5  14      384.02      404.53     71.29 o 
  -7   5  14     8118.14     7861.70    164.23 o 
  -5   5  14    10139.60     9814.98    165.60 o 
  -3   5  14     1772.20     1831.12     85.30 o 
  -1   5  14    12902.30    12836.42    178.89 o 
   1   5  14     2361.78     2431.10     59.93 o 
   3   5  14     6006.31     5801.08    137.62 o 
   5   5  14     9307.90     9421.66    187.64 o 
   7   5  14      356.68      524.42     64.17 o 
   9   5  14     3584.74     3535.05    166.91 o 
  11   5  14       26.58       79.14     75.70 o 
 -10   6  14     2560.86     2481.47    175.64 o 
  -8   6  14     5408.46     5582.33    178.70 o 
  -6   6  14      596.36      772.08    100.33 o 
  -4   6  14    12444.35    12367.93    242.32 o 
  -2   6  14     2701.25     2604.40    101.47 o 
   0   6  14     8678.57     8656.34    153.06 o 
   2   6  14     5872.75     5868.89    126.94 o 
   4   6  14     3956.14     3924.94    152.94 o 
   6   6  14     8109.12     8124.68    175.60 o 
   8   6  14     1469.02     1573.10     95.33 o 
  10   6  14     4228.26     4290.10    185.33 o 
 -11   7  14     3903.27     4256.22    203.75 o 
  -9   7  14      473.15      488.17     87.00 o 
  -7   7  14     7516.39     7674.73    212.94 o 
  -5   7  14     4058.60     3663.60    139.18 o 
  -3   7  14     8205.78     8238.92    196.56 o 
  -1   7  14    27003.27    26855.18    329.95 o 
   1   7  14      221.85      246.24     46.51 o 
   3   7  14    10469.60    10413.03    187.73 o 
   5   7  14     5610.11     5400.21    171.49 o 
   7   7  14     6049.20     6144.94    166.24 o 
   9   7  14     6114.52     5913.99    243.36 o 
  11   7  14       75.97      277.14    165.48 o 
 -10   8  14     3122.33     3150.02    181.68 o 
  -8   8  14     1741.50     1715.67    128.75 o 
  -6   8  14       16.58      255.30    155.99 o 
  -4   8  14     5723.52     5641.66    179.94 o 
  -2   8  14      429.03      432.76     70.49 o 
   0   8  14    12475.27    12442.53    220.04 o 
   2   8  14     1738.84     1520.21     83.98 o 
   4   8  14     3190.66     3080.75    136.73 o 
   6   8  14     2869.83     3033.58    146.57 o 
   8   8  14        0.59       14.77     82.70 o 
  10   8  14     5131.41     5112.35    256.85 o 
  -9   9  14      795.83      804.86    113.97 o 
  -7   9  14     1143.52     1280.93    130.16 o 
  -5   9  14     2558.87     2575.01    138.60 o 
  -3   9  14        2.82      121.43     64.90 o 
  -1   9  14     5959.19     5901.00    183.76 o 
   1   9  14      287.51      360.97     63.06 o 
   3   9  14      260.13      374.22     72.03 o 
   5   9  14     2358.10     2387.51    133.24 o 
   7   9  14      142.28      298.57    149.91 o 
   9   9  14     1511.17     1639.60    168.66 o 
  -8  10  14     1549.54     1428.79    136.67 o 
  -6  10  14      206.54      170.09     83.32 o 
  -4  10  14     2487.04     2552.73    146.31 o 
  -2  10  14     1567.49     1374.84    116.51 o 
   0  10  14     4426.06     4538.52    183.83 o 
   2  10  14     1914.60     1960.51    109.92 o 
   4  10  14      280.13      314.78     90.74 o 
   6  10  14     2058.24     2008.18    139.70 o 
  -5  11  14     1417.33     1406.11    195.21 o 
  -3  11  14     1089.63      911.43    114.07 o 
  -1  11  14     5020.69     4674.71    194.66 o 
   1  11  14      367.81      514.81     96.58 o 
   3  11  14     3169.52     3266.32    163.24 o 
   5  11  14     1728.25     1531.98    143.62 o 
  -2  12  14      590.80      627.42    118.08 o 
   0  12  14     3110.60     3638.89    392.02 o 
   2  12  14      821.28      632.33    138.39 o 
 -13   1  15      566.18     1829.27    794.84 o 
 -11   1  15      672.92      585.84     91.50 o 
  -9   1  15     2004.82     1956.52    109.11 o 
  -7   1  15     3138.96     3032.77     94.79 o 
  -5   1  15      395.68      362.46     38.39 o 
  -3   1  15     2683.69     2722.13    104.20 o 
  -1   1  15     2061.03     2093.57     56.69 o 
   1   1  15      532.84      552.17     36.80 o 
   3   1  15     2812.40     2635.42     78.20 o 
   5   1  15      217.08      270.16     40.52 o 
   7   1  15      679.81      680.13     88.00 o 
   9   1  15      802.24      706.22     96.12 o 
  11   1  15      324.92      474.43     93.95 o 
  13   1  15       75.24       82.88    101.40 o 
 -12   2  15        0.10       20.41     71.20 o 
 -10   2  15      783.25      714.73    122.61 o 
  -8   2  15      529.45      508.41     61.06 o 
  -6   2  15     5553.09     5321.03    121.52 o 
  -4   2  15      134.93      221.36     69.95 o 
  -2   2  15     1040.37     1184.07     44.02 o 
   0   2  15      171.08      223.04     33.96 o 
   2   2  15     1210.38     1328.32     77.46 o 
   4   2  15     2872.81     2703.52     75.87 o 
   6   2  15      183.74      224.67     89.88 o 
   8   2  15     1140.19      979.16    122.50 o 
  10   2  15      140.91      265.31     79.02 o 
  12   2  15      130.72      511.48    307.13 o 
 -11   3  15      346.99      513.81    116.86 o 
  -9   3  15        1.49       34.53     43.08 o 
  -7   3  15      771.81      752.90     67.92 o 
  -5   3  15     4086.37     3955.31    102.30 o 
  -3   3  15       61.31       42.18     34.73 o 
  -1   3  15     1113.26     1044.53     57.58 o 
   1   3  15      711.49      748.01     40.84 o 
   3   3  15      553.62      503.80     42.55 o 
   5   3  15    11938.54    11982.09    191.96 o 
   7   3  15      842.76      777.19    112.21 o 
   9   3  15      430.71      527.27     80.25 o 
  11   3  15       84.63      213.94     82.36 o 
 -12   4  15       40.24       61.95     89.73 o 
 -10   4  15      891.84      780.38     81.68 o 
  -8   4  15        6.75       64.84     51.56 o 
  -6   4  15     1265.36     1205.63     94.50 o 
  -4   4  15     3938.37     3750.74    107.25 o 
  -2   4  15     2307.13     2307.97     57.66 o 
   0   4  15        5.50       12.18     30.26 o 
   2   4  15      549.95      585.03     40.71 o 
   4   4  15     3812.16     3620.39     80.27 o 
   6   4  15      603.04      566.00     64.46 o 
   8   4  15      198.12      221.24     77.49 o 
  10   4  15      354.95      408.61     86.82 o 
  12   4  15        0.03      322.43    180.45 o 
 -11   5  15       29.24       18.29     77.45 o 
  -9   5  15       25.62      125.00    138.45 o 
  -7   5  15     3372.76     3342.36    113.88 o 
  -5   5  15      930.78     1002.46     77.42 o 
  -3   5  15     1978.14     2051.51     95.00 o 
  -1   5  15       10.22       35.96     57.39 o 
   1   5  15     1054.67     1098.41     46.72 o 
   3   5  15     2011.77     2036.57     99.61 o 
   5   5  15       18.68       59.24     53.74 o 
   7   5  15      694.70      787.74     73.00 o 
   9   5  15       11.80       87.23     71.30 o 
  11   5  15        7.43      143.16    163.90 o 
 -10   6  15      624.53      549.22     92.70 o 
  -8   6  15     1160.09     1186.67    102.10 o 
  -6   6  15     1513.17     1446.07     99.92 o 
  -4   6  15      814.77      798.62    124.41 o 
  -2   6  15      140.76      125.33     65.93 o 
   0   6  15     4561.43     4453.29    112.51 o 
   2   6  15     2045.08     1980.49     80.32 o 
   4   6  15     3299.75     2962.19    136.69 o 
   6   6  15      386.19      522.15     62.92 o 
   8   6  15       77.98       67.54     71.47 o 
  10   6  15      472.97      562.01     99.88 o 
  -9   7  15       97.47      120.09     87.02 o 
  -7   7  15      326.45      322.25     93.79 o 
  -5   7  15     2602.08     2414.97    118.13 o 
  -3   7  15      736.47      582.45     72.21 o 
  -1   7  15      300.58      326.67     54.24 o 
   1   7  15      706.10      746.13     63.14 o 
   3   7  15     3911.87     3742.73    113.16 o 
   5   7  15     1400.12     1252.91    103.97 o 
   7   7  15      777.88      666.81     94.24 o 
   9   7  15      120.19      134.36    101.06 o 
 -10   8  15      133.24       76.57    109.84 o 
  -8   8  15      518.50      508.42     92.90 o 
  -6   8  15     1306.21     1880.52    267.87 o 
  -4   8  15     1200.41     1259.09    101.32 o 
  -2   8  15      391.50      605.02    113.55 o 
   0   8  15       95.41       53.38     65.49 o 
   2   8  15      589.71      687.54     69.44 o 
   4   8  15     1188.07     1118.85     97.13 o 
   6   8  15       36.82      129.25     70.22 o 
   8   8  15      500.57      454.57     93.51 o 
  -7   9  15       30.37       82.10     89.04 o 
  -5   9  15      877.50      970.35    105.79 o 
  -3   9  15      365.16     1375.98    537.12 o 
  -1   9  15      102.53      100.34    111.32 o 
   1   9  15     1101.62      956.34     76.60 o 
   3   9  15      448.55      532.15    113.81 o 
   5   9  15      613.51      451.73     87.31 o 
   7   9  15      768.04      847.10    118.18 o 
  -6  10  15      713.65      738.50    117.74 o 
  -4  10  15      216.72      315.65     87.96 o 
  -2  10  15      558.93      535.62     99.23 o 
   0  10  15       83.44       30.38     72.94 o 
   2  10  15        1.54      -67.93     67.93 o 
   4  10  15      816.40      611.35    102.00 o 
   6  10  15       54.44      116.84     81.30 o 
  -5  11  15      111.56      105.52     84.47 o 
  -3  11  15     1115.37     1173.87    127.01 o 
  -1  11  15      701.76      752.44    119.17 o 
   1  11  15      667.78      607.81    110.52 o 
   3  11  15      780.65      680.32    111.27 o 
   5  11  15       40.28      206.21    156.42 o 
   0  12  15      246.84      309.82    106.93 o 
 -12   0  16      130.77      -87.24    105.92 o 
 -10   0  16     2584.21     2714.82    187.97 o 
  -8   0  16    20637.54    20657.71    500.69 o 
  -6   0  16      321.00      380.84     52.15 o 
  -4   0  16    26116.76    25925.70    345.55 o 
  -2   0  16      104.12      175.20     39.45 o 
   0   0  16     5526.61     5350.54    159.28 o 
   2   0  16    32143.21    32943.71    404.66 o 
   4   0  16       75.98      130.14     64.96 o 
   6   0  16     6316.71     6603.30    238.25 o 
   8   0  16       26.40      133.26    135.55 o 
  10   0  16     2143.33     2140.09    318.77 o 
  12   0  16      735.86      544.83    145.44 o 
 -13   1  16     4605.24     4594.46    212.28 o 
 -11   1  16     7173.65     6925.93    218.99 o 
  -9   1  16      169.38      156.05     66.76 o 
  -7   1  16     9089.13     8847.17    195.41 o 
  -5   1  16    11522.80    11460.48    177.26 o 
  -3   1  16    23093.50    23442.32    227.20 o 
  -1   1  16    11060.65    11157.79    141.89 o 
   1   1  16     1079.31     1158.38     49.13 o 
   3   1  16    19480.08    19910.46    206.69 o 
   5   1  16     6381.98     6028.65    152.80 o 
   7   1  16    17133.57    16954.69    355.04 o 
   9   1  16     1118.53     1245.01     97.59 o 
  11   1  16       72.10      125.81    110.43 o 
 -12   2  16       27.42       58.24     94.07 o 
 -10   2  16     2340.67     2412.21    129.48 o 
  -8   2  16     3394.86     3275.16    114.96 o 
  -6   2  16     4356.54     4005.82    108.46 o 
  -4   2  16    28931.68    29715.39    324.10 o 
  -2   2  16     3727.68     3682.45     75.57 o 
   0   2  16    18265.53    18215.78    193.93 o 
   2   2  16     3488.06     3441.77     77.02 o 
   4   2  16     3021.02     2834.55     68.14 o 
   6   2  16    14784.50    14846.09    245.61 o 
   8   2  16      852.97      875.57     85.64 o 
  10   2  16     4120.84     4249.20    170.67 o 
  12   2  16     1345.19     1378.32    194.32 o 
 -11   3  16      719.55      789.74    108.59 o 
  -9   3  16     1982.41     2160.87    115.01 o 
  -7   3  16    13402.75    13264.14    222.15 o 
  -5   3  16      131.54      177.93     43.07 o 
  -3   3  16    22684.04    22609.15    345.57 o 
  -1   3  16     4003.58     3860.97     76.60 o 
   1   3  16     2799.10     2642.25     67.67 o 
   3   3  16    29828.52    30672.34    286.69 o 
   5   3  16        6.88      -17.00     35.91 o 
   7   3  16    12759.43    12349.75    327.96 o 
   9   3  16     2836.33     2786.44    135.39 o 
  11   3  16      464.33      731.56    109.56 o 
 -12   4  16      649.53      663.13    123.52 o 
 -10   4  16     5478.44     5524.89    166.20 o 
  -8   4  16     4833.62     4920.47    141.95 o 
  -6   4  16      504.95      497.48     55.36 o 
  -4   4  16    28283.88    27691.76    347.88 o 
  -2   4  16     3211.99     3153.45     69.98 o 
   0   4  16     9590.68     9333.69    130.68 o 
   2   4  16     3289.84     3317.94     77.95 o 
   4   4  16     2041.83     2084.55     81.58 o 
   6   4  16    19969.32    19978.60    292.26 o 
   8   4  16        0.95        6.13     63.03 o 
  10   4  16     2451.15     2703.49    150.91 o 
  12   4  16      211.98      133.49    135.45 o 
 -11   5  16     5258.33     5221.17    292.72 o 
  -9   5  16        4.85     -116.37    121.94 o 
  -7   5  16    11588.18    11481.21    258.74 o 
  -5   5  16     3884.00     3721.06    129.43 o 
  -3   5  16     6090.45     6190.70    159.85 o 
  -1   5  16    14174.51    14014.94    201.99 o 
   1   5  16        7.17      -18.78     32.69 o 
   3   5  16    11418.37    10983.53    248.96 o 
   5   5  16      844.69      795.36     64.93 o 
   7   5  16     2567.97     2695.57    108.26 o 
   9   5  16     2113.35     2123.63    129.73 o 
  11   5  16       87.56      253.39    131.51 o 
 -10   6  16     2744.56     2735.08    188.60 o 
  -8   6  16     3580.92     3623.27    153.29 o 
  -6   6  16     1412.75     1548.03    105.49 o 
  -4   6  16     6062.50     6157.53    172.45 o 
  -2   6  16      327.40      400.54     62.41 o 
   0   6  16     9826.11     9838.75    175.86 o 
   2   6  16      789.42      868.27     65.50 o 
   4   6  16     4707.34     4874.25    157.25 o 
   6   6  16     1760.60     1931.15    120.26 o 
   8   6  16      107.06      208.08     69.40 o 
  10   6  16     4387.75     4546.31    198.41 o 
  -9   7  16     1427.44     1541.10    127.33 o 
  -7   7  16     3707.20     3807.70    159.21 o 
  -5   7  16        6.13       64.73     68.10 o 
  -3   7  16     4878.82     5065.76    160.24 o 
  -1   7  16    16491.42    15696.74    288.31 o 
   1   7  16     1534.36     1587.06     80.07 o 
   3   7  16    12221.89    12109.07    214.33 o 
   5   7  16     1639.65     1567.67    185.92 o 
   7   7  16     4317.36     4437.37    169.14 o 
   9   7  16     2668.50     2893.49    185.23 o 
  -8   8  16     2583.53     2672.54    156.71 o 
  -6   8  16     1363.51     1477.96    112.48 o 
  -4   8  16     3048.07     2999.73    142.65 o 
  -2   8  16       33.11       13.13     61.70 o 
   0   8  16     6272.38     5988.93    189.31 o 
   2   8  16     1225.60     1216.23     81.35 o 
   4   8  16     3363.11     3328.61    143.61 o 
   6   8  16     1008.64     1184.95    112.42 o 
   8   8  16        0.19      287.97    109.26 o 
  -7   9  16     3691.92     3536.65    174.20 o 
  -5   9  16      875.18      925.06    103.85 o 
  -3   9  16      204.11      258.10    132.67 o 
  -1   9  16     6487.21     6295.56    203.06 o 
   1   9  16      650.12      591.36     74.40 o 
   3   9  16     3595.01     3780.02    162.88 o 
   5   9  16      128.49      -33.03     66.36 o 
   7   9  16      673.92      796.76    115.50 o 
  -6  10  16      461.41      564.54    122.83 o 
  -4  10  16     2830.95     3021.65    163.49 o 
  -2  10  16      491.30      742.03    144.52 o 
   0  10  16     3294.08     3458.59    164.48 o 
   2  10  16      835.13      730.55     87.98 o 
   4  10  16      995.65      976.06    113.77 o 
   6  10  16     1026.75      969.08    121.55 o 
  -3  11  16     1258.05     1251.65    155.39 o 
  -1  11  16     2588.96     2769.82    167.06 o 
   1  11  16      684.64     1120.45    121.20 o 
   3  11  16     4096.51     4210.26    235.94 o 
 -11   1  17      254.64      573.82    213.26 o 
  -9   1  17       60.72       42.78     72.10 o 
  -7   1  17      459.43      351.40     49.81 o 
  -5   1  17      252.12      306.73     47.68 o 
  -3   1  17     3780.48     3736.47     83.52 o 
  -1   1  17      105.31      300.91     73.60 o 
   1   1  17     2010.95     2012.27     65.56 o 
   3   1  17        2.94       18.23     43.49 o 
   5   1  17      511.88      402.02     52.89 o 
   7   1  17       81.15      205.88     73.94 o 
   9   1  17       12.46      146.84     73.53 o 
  11   1  17       70.45      277.88     95.60 o 
 -12   2  17       89.41      223.18    172.24 o 
 -10   2  17      262.93      348.58    135.71 o 
  -8   2  17       90.89      142.17     49.60 o 
  -6   2  17      153.69      197.86     46.66 o 
  -4   2  17      629.39      739.94     60.61 o 
  -2   2  17      686.17      639.48     43.56 o 
   0   2  17       62.76      218.57     87.46 o 
   2   2  17      898.05      887.65     50.11 o 
   4   2  17       79.51      118.75     40.84 o 
   6   2  17       10.01       14.00    101.20 o 
   8   2  17      393.69      338.11     99.97 o 
  10   2  17       22.58      318.63    113.11 o 
  12   2  17       73.11       33.22     74.30 o 
 -11   3  17      908.46      894.76    199.15 o 
  -9   3  17      516.06      605.44     71.32 o 
  -7   3  17       13.37       10.66     39.72 o 
  -5   3  17      253.72      325.78     49.52 o 
  -3   3  17       97.48      109.70     47.24 o 
  -1   3  17      772.65      856.39     61.87 o 
   1   3  17      660.27      738.62     51.12 o 
   3   3  17      319.65      260.47     60.11 o 
   5   3  17     1394.02     1374.23     80.29 o 
   7   3  17      243.27      232.03    103.60 o 
   9   3  17      586.98      692.66     94.25 o 
  11   3  17        4.62       45.81     79.48 o 
 -10   4  17      729.60      825.73    130.66 o 
  -8   4  17       23.74       68.79     64.06 o 
  -6   4  17      297.61      285.98     51.87 o 
  -4   4  17        2.60      391.03    110.80 o 
  -2   4  17     4664.78     4185.06     84.78 o 
   0   4  17      693.48      654.02     56.16 o 
   2   4  17      490.70      560.93     65.76 o 
   4   4  17     4119.19     3833.34    109.69 o 
   6   4  17      136.47       76.76     66.85 o 
   8   4  17      327.28      464.56    164.65 o 
  10   4  17       41.26      115.33    155.05 o 
 -11   5  17     1306.56     1557.96    194.39 o 
  -9   5  17        2.25       -1.29     73.41 o 
  -7   5  17     1057.02     1044.91    167.69 o 
  -5   5  17     1370.09     1323.22     88.72 o 
  -3   5  17       15.50       71.51     66.75 o 
  -1   5  17     1395.40     1257.37     67.00 o 
   1   5  17        0.87       70.72     67.05 o 
   3   5  17       11.91       58.66     48.70 o 
   5   5  17       85.00      155.65     63.72 o 
   7   5  17      208.20      330.47     64.31 o 
   9   5  17       74.01      160.06     74.87 o 
  11   5  17        0.70      -39.62     78.64 o 
 -10   6  17       16.40       51.10     71.03 o 
  -8   6  17        9.40       33.07     65.66 o 
  -6   6  17     2517.35     2326.37    122.33 o 
  -4   6  17     1285.30     1232.06     94.43 o 
  -2   6  17     2264.95     2041.15    108.65 o 
   0   6  17      491.66      446.89     56.12 o 
   2   6  17     1288.95     1200.06     70.06 o 
   4   6  17     7608.72     7655.52    217.01 o 
   6   6  17      676.11      632.89     92.32 o 
   8   6  17      656.69      724.66     93.43 o 
  10   6  17       62.79       72.67    102.36 o 
  -9   7  17       35.06      127.28     78.36 o 
  -7   7  17       72.89       77.45     70.40 o 
  -5   7  17      411.26      351.03     74.55 o 
  -3   7  17      488.70      513.00     80.80 o 
  -1   7  17      980.89     1062.97    130.79 o 
   1   7  17      399.74      352.89     57.81 o 
   3   7  17     1159.02     1084.73     80.00 o 
   5   7  17      279.06      375.09    133.12 o 
   7   7  17      969.71      776.73    102.35 o 
   9   7  17       52.42        6.49     86.46 o 
  -8   8  17       89.67      109.68    123.38 o 
  -6   8  17       35.97       44.40     74.87 o 
  -4   8  17     1086.98     1089.77    102.06 o 
  -2   8  17      531.03      482.40     82.75 o 
   0   8  17      817.00     1055.87    239.68 o 
   2   8  17      797.81      672.10     72.56 o 
   4   8  17      186.25      -19.11     66.83 o 
   6   8  17      367.77      342.62     90.33 o 
   8   8  17      982.40     1190.80    155.49 o 
  -7   9  17      182.79      100.06     87.95 o 
  -5   9  17      471.74      690.39     97.86 o 
  -3   9  17      819.04      645.78     92.47 o 
  -1   9  17      215.61      263.20     79.44 o 
   1   9  17      261.56      303.81     75.94 o 
   3   9  17      216.76      297.05     86.10 o 
   5   9  17      699.75      738.64    106.31 o 
   7   9  17      291.22      521.11    105.01 o 
  -6  10  17      597.10      653.28    128.42 o 
  -4  10  17       21.51      105.49     89.71 o 
  -2  10  17      245.19     1117.89    567.86 o 
   0  10  17      591.53      640.22    101.70 o 
   2  10  17       28.06      195.00    119.03 o 
   4  10  17      170.98      225.67    113.46 o 
   6  10  17      313.34      387.95    146.02 o 
  -3  11  17      663.57      758.04    117.88 o 
  -1  11  17       33.08      112.81     89.51 o 
   1  11  17     1343.78     1205.28    156.94 o 
   3  11  17      525.16      558.56    134.44 o 
 -12   0  18      558.93      562.38    149.06 o 
 -10   0  18    11407.13    11549.50    401.65 o 
  -8   0  18     3961.96     4011.92    214.56 o 
  -6   0  18     6554.94     6911.94    238.53 o 
  -4   0  18    27403.70    27156.12    438.12 o 
  -2   0  18     2680.31     2719.82    103.15 o 
   0   0  18    15733.36    16019.45    271.56 o 
   2   0  18    10161.58    10893.19    423.69 o 
   4   0  18     2253.33     2097.03     94.37 o 
   6   0  18    11304.30    11668.42    947.95 o 
   8   0  18       70.02      278.25    108.22 o 
  10   0  18     4264.46     4723.46    267.19 o 
  12   0  18        9.91     -106.58    129.37 o 
 -11   1  18     2729.95     2947.77    165.89 o 
  -9   1  18     4111.92     4266.67    163.20 o 
  -7   1  18     4971.40     5197.72    156.20 o 
  -5   1  18     4141.08     4185.49    108.96 o 
  -3   1  18    14878.01    14767.68    184.08 o 
  -1   1  18     4616.12     4669.95    120.81 o 
   1   1  18    18618.10    18868.67    215.44 o 
   3   1  18     6202.10     6529.84    115.62 o 
   5   1  18     1713.18     1720.50     77.31 o 
   7   1  18    12056.79    12118.75    377.29 o 
   9   1  18      618.74      697.86    121.40 o 
  11   1  18     1435.68     1409.54    128.36 o 
 -12   2  18      404.52      568.79    109.55 o 
 -10   2  18     5606.31     5692.40    204.71 o 
  -8   2  18        1.25       12.48     80.44 o 
  -6   2  18     3483.01     3355.22    105.78 o 
  -4   2  18    16522.03    16605.88    237.91 o 
  -2   2  18     3956.78     3920.30     87.65 o 
   0   2  18    19630.73    19634.17    349.43 o 
   2   2  18      417.20      402.53     41.83 o 
   4   2  18     7204.67     7103.09    146.04 o 
   6   2  18     9598.17     9346.52    217.16 o 
   8   2  18     2920.86     3225.65    147.29 o 
  10   2  18     3538.69     3324.30    161.45 o 
 -11   3  18      570.91      832.43    110.03 o 
  -9   3  18     1345.68     1338.06    106.27 o 
  -7   3  18     3645.47     3786.32    118.52 o 
  -5   3  18      537.69      441.29     54.97 o 
  -3   3  18    17091.61    17159.57    239.49 o 
  -1   3  18     1034.78     1107.88     51.79 o 
   1   3  18     8369.21     8204.53    132.95 o 
   3   3  18     2638.15     2608.81     81.64 o 
   5   3  18     2134.28     2004.84     86.27 o 
   7   3  18     8484.04     8825.27    222.81 o 
   9   3  18      688.79      825.36    103.92 o 
  11   3  18     2075.79     2026.29    150.52 o 
 -10   4  18     7864.69     8033.75    288.83 o 
  -8   4  18     1299.59     1400.61     94.81 o 
  -6   4  18     2093.31     2070.30     89.45 o 
  -4   4  18    12286.61    12151.52    286.87 o 
  -2   4  18      313.63      362.09     46.95 o 
   0   4  18     7662.10     8018.64    150.19 o 
   2   4  18     2727.32     2655.90     76.92 o 
   4   4  18      366.88      457.02     57.01 o 
   6   4  18     6063.84     6132.00    156.70 o 
   8   4  18      625.97      537.94     89.01 o 
  10   4  18     2454.17     2581.68    153.04 o 
 -11   5  18     2470.80     3031.73    244.83 o 
  -9   5  18      514.99      626.58    110.26 o 
  -7   5  18     7444.70     7775.30    230.14 o 
  -5   5  18      623.01      624.89     73.97 o 
  -3   5  18    13977.19    13862.74    270.92 o 
  -1   5  18     9621.83     9232.23    321.00 o 
   1   5  18     1898.41     1869.84     99.59 o 
   3   5  18     8964.69     8378.62    161.12 o 
   5   5  18       11.42       24.61     43.40 o 
   7   5  18     3255.68     3082.50    122.10 o 
   9   5  18     1354.11     1353.58    121.42 o 
 -10   6  18     4515.32     4395.65    229.63 o 
  -8   6  18     1209.27     1403.95    115.63 o 
  -6   6  18     7121.76     6917.14    207.22 o 
  -4   6  18     2805.27     2848.95    125.92 o 
  -2   6  18     1371.91     1358.86    135.98 o 
   0   6  18    11372.21    10985.00    196.89 o 
   2   6  18      259.16      327.40     58.31 o 
   4   6  18    11096.54    11394.65    263.06 o 
   6   6  18     4021.33     4283.29    171.27 o 
   8   6  18      664.95      710.48    116.63 o 
  10   6  18     2659.07     2795.21    297.05 o 
  -9   7  18     1255.59     1250.48    234.92 o 
  -7   7  18     2946.60     2918.28    150.05 o 
  -5   7  18       32.15      237.12    145.45 o 
  -3   7  18     3667.45     3768.30    146.59 o 
  -1   7  18      968.70      932.79    100.78 o 
   1   7  18     4245.10     4197.17    135.01 o 
   3   7  18     6986.11     7123.80    202.14 o 
   5   7  18      320.21      481.27     85.39 o 
   7   7  18     2673.40     2830.12    152.34 o 
   9   7  18      375.10      499.37    122.79 o 
  -8   8  18     1396.49     1297.58    134.56 o 
  -6   8  18     4195.84     4612.99    188.75 o 
  -4   8  18      575.33      877.31     94.46 o 
  -2   8  18      347.75      341.83     78.90 o 
   0   8  18     2317.81     2450.22    141.14 o 
   2   8  18       78.37      180.91     57.95 o 
   4   8  18     2999.51     3232.86    152.80 o 
   6   8  18      317.64      430.34     99.11 o 
   8   8  18      676.77      758.55    137.57 o 
  -7   9  18     3634.36     3706.33    189.92 o 
  -5   9  18       43.23      102.87     81.20 o 
  -3   9  18     2993.28     3064.87    153.00 o 
  -1   9  18     3786.11     3278.04    157.16 o 
   1   9  18      912.67      919.45    100.05 o 
   3   9  18     6072.50     5898.59    214.52 o 
   5   9  18      295.85      381.81     91.42 o 
   7   9  18      908.52      842.42    236.45 o 
  -4  10  18     1434.51     1175.42    132.48 o 
  -2  10  18       17.12       23.66     57.37 o 
   0  10  18     2740.41     3257.92    520.40 o 
   2  10  18     1090.91     1005.39    191.51 o 
   4  10  18     1468.46     1538.22    147.68 o 
  -1  11  18       97.33      256.04    101.85 o 
   1  11  18     1239.16     1112.82    153.34 o 
 -11   1  19      941.35     1017.55    119.42 o 
  -9   1  19      716.73      831.24     95.12 o 
  -7   1  19      968.02     1026.07     86.31 o 
  -5   1  19       11.12      145.52     62.10 o 
  -3   1  19     5606.59     5581.04    109.88 o 
  -1   1  19      925.50      877.68     64.89 o 
   1   1  19     1920.08     1959.33     72.82 o 
   3   1  19     6885.36     6595.83    120.78 o 
   5   1  19       81.96      240.71     93.88 o 
   7   1  19      442.40      445.25     76.95 o 
   9   1  19        0.01       80.30     66.86 o 
  11   1  19       28.38      104.42     87.17 o 
 -10   2  19       64.10       20.36     72.10 o 
  -8   2  19      278.53      179.86     68.79 o 
  -6   2  19       89.59      150.94     51.27 o 
  -4   2  19     1126.15     1031.18     72.10 o 
  -2   2  19     3449.32     3171.71     82.92 o 
   0   2  19     2124.02     2057.86     80.63 o 
   2   2  19      863.47      811.23     51.84 o 
   4   2  19       10.96       32.85     64.06 o 
   6   2  19      990.43      907.91     95.77 o 
   8   2  19      951.16      924.29     97.68 o 
  10   2  19       27.84      129.61     80.63 o 
 -11   3  19      115.04      247.55    129.56 o 
  -9   3  19     1106.63     1046.29    106.99 o 
  -7   3  19       29.94       12.41     45.28 o 
  -5   3  19     1292.89     1349.92    111.10 o 
  -3   3  19       15.49       33.21     39.57 o 
  -1   3  19     1150.24     1083.56     54.93 o 
   1   3  19     6645.47     6726.06    126.75 o 
   3   3  19       11.54       26.09     37.47 o 
   5   3  19       19.98       77.11     50.29 o 
   7   3  19        1.00       49.08     63.76 o 
   9   3  19      606.81      639.02     98.90 o 
  11   3  19       85.79      -48.14     82.31 o 
 -10   4  19      838.78      703.49    130.25 o 
  -8   4  19       95.27      250.62     97.29 o 
  -6   4  19      355.00      370.92     74.17 o 
  -4   4  19      414.03      413.18     59.30 o 
  -2   4  19     1211.14     1119.02     72.86 o 
   0   4  19      534.38      561.79     59.28 o 
   2   4  19        6.58       57.42     34.57 o 
   4   4  19        0.50        4.48     44.12 o 
   6   4  19       70.38       92.38     52.42 o 
   8   4  19      986.31      927.30    101.02 o 
  10   4  19      418.69      495.36    202.05 o 
  -9   5  19      136.22      187.20     96.77 o 
  -7   5  19       92.31       49.38     92.11 o 
  -5   5  19      264.33      214.11     72.99 o 
  -3   5  19      727.85      670.65    127.85 o 
  -1   5  19     1380.06     1311.07     80.87 o 
   1   5  19      216.70      212.01     49.14 o 
   3   5  19      179.07       99.99     70.90 o 
   5   5  19      193.95      154.16     67.78 o 
   7   5  19     1099.92     1382.67    183.80 o 
   9   5  19      112.93      160.67     83.99 o 
  -8   6  19      724.12      710.92    103.37 o 
  -6   6  19     1389.52     1333.15    113.36 o 
  -4   6  19      369.63      498.99     77.41 o 
  -2   6  19     4817.02     5023.84    160.01 o 
   0   6  19        6.74        6.55     45.21 o 
   2   6  19      196.59      224.89     52.22 o 
   4   6  19     3522.08     3438.20    145.51 o 
   6   6  19      617.40      719.12     91.74 o 
   8   6  19     1692.73     1634.92    150.58 o 
  -9   7  19       78.93       41.60     76.79 o 
  -7   7  19      298.36      279.82     90.79 o 
  -5   7  19       70.13       37.80     61.57 o 
  -3   7  19      312.82      295.36     87.11 o 
  -1   7  19      806.86      977.58     92.09 o 
   1   7  19        1.75       11.56     40.35 o 
   3   7  19       15.75       13.68     63.64 o 
   5   7  19       17.52      220.01     93.54 o 
   7   7  19      669.06      749.64    151.13 o 
  -8   8  19       35.46       86.54     79.63 o 
  -6   8  19      119.65       88.78     94.96 o 
  -4   8  19      120.68      129.92     73.43 o 
  -2   8  19      395.30      393.24     86.54 o 
   0   8  19      124.37      272.77    114.72 o 
   2   8  19      601.52      971.87     97.14 o 
   4   8  19       40.70       -9.25     70.28 o 
   6   8  19      163.42      270.73     90.67 o 
  -5   9  19       14.27      159.02     89.52 o 
  -3   9  19      226.22      341.18     89.28 o 
  -1   9  19      307.94       70.06     69.42 o 
   1   9  19      494.02      460.65     90.43 o 
   3   9  19      409.98      445.71    153.04 o 
   5   9  19      115.73       93.14     80.77 o 
  -4  10  19       27.91       72.81     83.74 o 
  -2  10  19      438.84      637.27    110.96 o 
   0  10  19      149.04       69.97    105.51 o 
   2  10  19      122.96      124.53    102.72 o 
   4  10  19      218.83      282.71    113.29 o 
 -10   0  20    11297.64    11574.13    431.22 o 
  -8   0  20      529.90      531.20    150.10 o 
  -6   0  20    18339.51    17907.04    464.15 o 
  -4   0  20    13809.18    13454.63    354.68 o 
  -2   0  20     4120.98     4053.36    136.20 o 
   0   0  20    35600.80    35970.48    497.05 o 
   2   0  20     3541.65     3614.80    152.08 o 
   4   0  20    10565.83    10401.96    325.45 o 
   6   0  20     5512.46     5541.51    423.38 o 
   8   0  20      623.49      675.44    285.04 o 
  10   0  20     3318.62     3566.24    261.93 o 
 -11   1  20     1556.91     1529.08    132.99 o 
  -9   1  20     5873.89     6178.34    209.27 o 
  -7   1  20     2411.74     2553.66    124.37 o 
  -5   1  20       17.18       39.16     40.05 o 
  -3   1  20     6196.02     6279.89    149.28 o 
  -1   1  20      383.64      487.16     74.96 o 
   1   1  20     8261.77     8679.15    146.39 o 
   3   1  20     1248.37     1296.76     94.95 o 
   5   1  20      540.25      631.86     73.93 o 
   7   1  20     4963.24     5334.97    176.35 o 
   9   1  20      473.36      572.70     97.39 o 
  11   1  20     2707.83     2707.40    171.53 o 
 -10   2  20     4173.33     4150.30    184.99 o 
  -8   2  20      859.29      773.78    107.41 o 
  -6   2  20     1862.59     1783.59     87.27 o 
  -4   2  20     3063.66     2876.41    100.97 o 
  -2   2  20     1099.36     1209.28     97.04 o 
   0   2  20    16133.81    16426.32    232.67 o 
   2   2  20      348.26      473.30     48.61 o 
   4   2  20     3105.12     3091.85    101.39 o 
   6   2  20     1869.28     1836.73    110.29 o 
   8   2  20     2728.56     2772.75    209.68 o 
  10   2  20     2054.45     2149.57    145.28 o 
 -11   3  20     1080.25     1001.83    243.12 o 
  -9   3  20     2093.64     2209.71    133.09 o 
  -7   3  20     3066.10     3152.75    146.66 o 
  -5   3  20     1587.12     1496.84     80.30 o 
  -3   3  20     8592.79     8467.17    168.40 o 
  -1   3  20      608.30      679.36     66.57 o 
   1   3  20     9911.13     9936.07    160.97 o 
   3   3  20     1674.80     1609.04     68.59 o 
   5   3  20      614.28      673.32     68.50 o 
   7   3  20     2912.46     3150.22    144.90 o 
   9   3  20      460.54      651.32    106.50 o 
 -10   4  20     7369.59     7147.03    344.84 o 
  -8   4  20       19.72       78.28     66.31 o 
  -6   4  20     4811.76     4848.88    164.06 o 
  -4   4  20     4604.48     4755.72    205.38 o 
  -2   4  20     4879.06     4812.87    160.82 o 
   0   4  20    16050.85    16465.06    227.02 o 
   2   4  20      176.58      214.52     48.50 o 
   4   4  20     6985.18     7101.12    166.06 o 
   6   4  20     2127.04     2215.88    103.35 o 
   8   4  20     1531.34     1672.86    125.09 o 
  10   4  20     2467.43     2721.74    179.04 o 
  -9   5  20     3273.47     3316.01    257.63 o 
  -7   5  20     6352.16     6932.53    212.65 o 
  -5   5  20      526.27      513.98     85.07 o 
  -3   5  20    10274.33    10445.15    351.73 o 
  -1   5  20     2497.63     2652.40    155.79 o 
   1   5  20     5106.96     5074.58    132.53 o 
   3   5  20     3345.56     3133.59    130.96 o 
   5   5  20      136.93      225.22     75.92 o 
   7   5  20     4713.08     4769.21    184.48 o 
   9   5  20       56.23      193.96    125.09 o 
  -8   6  20       17.75       36.34     99.60 o 
  -6   6  20     5282.32     5290.01    190.31 o 
  -4   6  20     1237.63     1242.40    100.25 o 
  -2   6  20     1491.15     1610.88    108.35 o 
   0   6  20     3574.60     3516.54    128.70 o 
   2   6  20       16.32       52.14     49.95 o 
   4   6  20     8446.72     8584.25    234.29 o 
   6   6  20      213.28      499.47     93.37 o 
   8   6  20     1411.54     1481.12    147.90 o 
  -7   7  20     1189.89     1043.15    113.17 o 
  -5   7  20      535.04      554.80     91.70 o 
  -3   7  20     2634.11     2594.30    133.72 o 
  -1   7  20       45.77      171.35    103.99 o 
   1   7  20     1208.23     1238.02     82.67 o 
   3   7  20      942.32      967.41     98.83 o 
   5   7  20      954.68     1115.91    117.01 o 
   7   7  20     2132.03     2290.54    178.78 o 
  -6   8  20     3230.22     3023.48    168.73 o 
  -4   8  20      515.06      516.67     92.89 o 
  -2   8  20     1512.91     1437.56    117.11 o 
   0   8  20     1584.23     1536.16    273.14 o 
   2   8  20      254.36       89.14     87.97 o 
   4   8  20     3964.71     4145.76    264.63 o 
   6   8  20      103.11       55.81    127.34 o 
  -5   9  20      172.88      243.00    100.58 o 
  -3   9  20     4050.42     3823.06    181.60 o 
  -1   9  20      377.03      425.96     91.84 o 
   1   9  20      913.47      999.84    162.33 o 
   3   9  20     5428.02     5263.26    252.74 o 
   5   9  20      122.98      147.86     97.20 o 
  -2  10  20      776.25      989.77    126.78 o 
   0  10  20     1659.12     1617.98    191.56 o 
   2  10  20       92.03       62.37     83.38 o 
  -9   1  21        1.17       69.57    116.48 o 
  -7   1  21      226.70      337.77     76.15 o 
  -5   1  21      414.01      399.16     58.74 o 
  -3   1  21       70.72      130.94     46.45 o 
  -1   1  21      201.33      168.43     44.64 o 
   1   1  21       91.41      193.48     49.70 o 
   3   1  21        4.85        2.20     38.45 o 
   5   1  21      257.15      271.49     72.00 o 
   7   1  21      109.22      161.03    102.00 o 
   9   1  21      409.48      501.50     96.48 o 
 -10   2  21       66.66       -3.46     75.37 o 
  -8   2  21     1368.08     1206.08    108.52 o 
  -6   2  21       10.69       35.52     61.31 o 
  -4   2  21     1045.51      983.65     72.12 o 
  -2   2  21     1064.96      973.81     64.38 o 
   0   2  21      137.83      222.21     53.60 o 
   2   2  21     4164.51     3816.62    101.24 o 
   4   2  21        4.13      -14.00     80.27 o 
   6   2  21       28.75       80.40    104.30 o 
   8   2  21      224.97      326.41     93.54 o 
  10   2  21       15.66       84.85     82.69 o 
  -9   3  21       39.87      -73.05     93.54 o 
  -7   3  21       35.09      157.74     85.95 o 
  -5   3  21     1823.19     1771.31     90.67 o 
  -3   3  21      220.11      201.88     73.42 o 
  -1   3  21      598.05      556.87     55.69 o 
   1   3  21       21.48       46.38     41.31 o 
   3   3  21       38.91       75.90     48.77 o 
   5   3  21      529.90      621.85     70.72 o 
   7   3  21      141.18      289.61     98.52 o 
   9   3  21      306.58      360.46    120.16 o 
 -10   4  21        5.73      -10.64     89.85 o 
  -8   4  21        3.04      175.95     91.19 o 
  -6   4  21      434.88      590.51     88.08 o 
  -4   4  21      518.40      722.78    101.23 o 
  -2   4  21     1038.31     1191.34     92.47 o 
   0   4  21       44.48      160.18     51.83 o 
   2   4  21        1.74       32.38     42.54 o 
   4   4  21       19.02        8.28     66.58 o 
   6   4  21      256.25      264.52     78.11 o 
   8   4  21       86.32       72.74    181.86 o 
  -9   5  21      188.92      547.78    122.53 o 
  -7   5  21     1274.42     1286.06    116.62 o 
  -5   5  21       28.65       42.46     58.35 o 
  -3   5  21      921.60      817.29     93.59 o 
  -1   5  21       58.06       12.27     53.38 o 
   1   5  21      328.55      369.87     62.86 o 
   3   5  21      487.96      501.62     82.03 o 
   5   5  21       15.86       92.77     60.25 o 
   7   5  21     1433.28     1444.59    182.05 o 
   9   5  21      207.50      627.08    157.78 o 
  -8   6  21      841.21      894.19    111.92 o 
  -6   6  21       35.08       52.42     68.71 o 
  -4   6  21      125.74      131.79     74.41 o 
  -2   6  21     3224.73     3031.57    170.02 o 
   0   6  21       79.40       73.52     68.44 o 
   2   6  21     1556.08     1594.10    114.34 o 
   4   6  21      102.55      252.03     90.79 o 
   6   6  21       21.85        7.02     80.66 o 
   8   6  21     1291.13     1144.08    154.10 o 
  -7   7  21      617.12      570.76    110.18 o 
  -5   7  21        9.28      -34.58     68.80 o 
  -3   7  21       64.84       56.48     69.00 o 
  -1   7  21      729.16      726.58    100.75 o 
   1   7  21       86.17      224.85     72.77 o 
   3   7  21      473.32      493.26     89.05 o 
   5   7  21       88.01       91.33     75.03 o 
   7   7  21      247.74      119.53     94.35 o 
  -6   8  21        1.17      151.18    113.91 o 
  -4   8  21       13.74       15.16     80.18 o 
  -2   8  21        8.93      -68.87     76.44 o 
   0   8  21        4.01       -9.17     69.38 o 
   2   8  21      638.00      820.36    121.16 o 
   4   8  21        8.73      271.73    144.46 o 
   6   8  21        4.10      -88.29     97.95 o 
  -3   9  21      119.04       57.72     72.42 o 
  -1   9  21       65.60       41.89     94.45 o 
   1   9  21      402.05      612.72    154.77 o 
   3   9  21       92.47       33.13     91.25 o 
 -10   0  22     5172.62     5068.77    478.16 o 
  -8   0  22     1323.04     1216.58    159.25 o 
  -6   0  22    21194.23    20398.41    523.91 o 
  -4   0  22     1699.71     1767.42    156.25 o 
  -2   0  22     3650.16     3719.57    141.11 o 
   0   0  22    30029.11    29776.08    472.93 o 
   2   0  22     2661.02     2743.54    165.37 o 
   4   0  22     7697.03     8137.80    635.06 o 
   6   0  22      150.03       25.83     79.13 o 
   8   0  22      341.95      368.19    135.01 o 
  10   0  22     3351.86     4050.24    279.85 o 
  -9   1  22     5590.38     5578.16    208.80 o 
  -7   1  22      659.51      591.73     98.36 o 
  -5   1  22     1918.36     1912.00    111.83 o 
  -3   1  22     3795.74     3594.46    111.77 o 
  -1   1  22      507.72      596.61     60.10 o 
   1   1  22     4822.57     5141.95    130.85 o 
   3   1  22     1683.85     1764.42     95.73 o 
   5   1  22     2680.73     2728.78    167.78 o 
   7   1  22     3039.73     3249.05    152.59 o 
   9   1  22      121.18      179.22    137.85 o 
 -10   2  22     2509.05     2817.59    193.14 o 
  -8   2  22      686.83      756.90     98.10 o 
  -6   2  22     3966.06     4054.22    159.44 o 
  -4   2  22      152.59      130.47     58.69 o 
  -2   2  22     3447.02     3178.22     93.19 o 
   0   2  22     3587.07     3810.99    168.94 o 
   2   2  22     5477.35     5515.21    124.37 o 
   4   2  22     3679.44     3695.15    125.48 o 
   6   2  22       23.15       67.57     65.07 o 
   8   2  22     1457.71     1577.48    132.55 o 
  -9   3  22     3792.72     3887.63    209.23 o 
  -7   3  22     2984.02     3252.99    174.67 o 
  -5   3  22     1190.02     1155.02     83.95 o 
  -3   3  22     1230.25     1248.27     80.94 o 
  -1   3  22      484.80      487.32     56.03 o 
   1   3  22     8175.99     7958.17    151.71 o 
   3   3  22     1134.82     1167.98     82.69 o 
   5   3  22     2140.48     1953.68    116.61 o 
   7   3  22      587.59      728.97    103.90 o 
   9   3  22       29.21       39.36     76.42 o 
  -8   4  22      480.03      461.91    109.79 o 
  -6   4  22     4730.81     4765.46    184.56 o 
  -4   4  22      853.51      798.96     85.17 o 
  -2   4  22     6944.39     6876.56    190.75 o 
   0   4  22     4428.17     4586.72    134.67 o 
   2   4  22      731.05      823.82     63.21 o 
   4   4  22     5812.79     5909.62    161.01 o 
   6   4  22      102.16       46.24     64.45 o 
   8   4  22     2078.09     2273.18    293.90 o 
  -7   5  22     1735.16     1753.77    128.47 o 
  -5   5  22     3937.45     4038.70    163.90 o 
  -3   5  22     5853.91     5988.31    191.99 o 
  -1   5  22      123.33      245.19     70.08 o 
   1   5  22     7861.61     7781.27    316.66 o 
   3   5  22     1755.41     1724.37    114.76 o 
   5   5  22     1114.16     1118.76    105.93 o 
   7   5  22     2577.06     2712.19    187.79 o 
  -8   6  22        0.61      -83.38     93.88 o 
  -6   6  22     2916.62     2848.55    159.11 o 
  -4   6  22       61.37      191.05     82.37 o 
  -2   6  22     4744.65     4747.30    185.05 o 
   0   6  22     1015.80     1090.72    102.84 o 
   2   6  22      628.23      546.67     90.99 o 
   4   6  22     2973.00     2933.51    152.49 o 
   6   6  22        1.55       22.39    100.25 o 
  -7   7  22      678.48      769.42    158.49 o 
  -5   7  22      432.79      455.37     93.02 o 
  -3   7  22     2974.79     3015.08    183.97 o 
  -1   7  22        2.83      156.19    123.47 o 
   1   7  22      828.83      938.60    126.41 o 
   3   7  22      867.99      917.56    134.35 o 
   5   7  22      899.12      789.42    108.01 o 
  -4   8  22      682.68      962.88    122.93 o 
  -2   8  22     1705.90     1551.03    138.87 o 
   0   8  22      500.07      466.14     94.40 o 
   2   8  22      927.94      989.90    182.84 o 
   4   8  22     1444.92     1514.62    155.02 o 
  -3   9  22     3634.50     3629.37    212.01 o 
  -1   9  22       53.71      182.21     91.55 o 
   1   9  22      992.17     1159.64    188.16 o 
  -9   1  23       51.06      -10.73     84.19 o 
  -7   1  23      803.73      755.35    113.28 o 
  -5   1  23        0.45       84.57     82.88 o 
  -3   1  23      683.04      680.53     68.97 o 
  -1   1  23      263.59      367.16     52.09 o 
   1   1  23       38.51      247.76     69.18 o 
   3   1  23      283.18      453.83     73.90 o 
   5   1  23       81.13      188.42     75.93 o 
   7   1  23        7.81       45.09     72.34 o 
   9   1  23       41.33      122.71     89.23 o 
  -8   2  23     1305.91     1252.38    116.41 o 
  -6   2  23       64.58       83.41     68.53 o 
  -4   2  23       48.41      131.52     55.74 o 
  -2   2  23      301.43      333.86     59.15 o 
   0   2  23       93.02      154.51     53.15 o 
   2   2  23      883.58      698.76     63.30 o 
   4   2  23        4.07      -26.58     86.04 o 
   6   2  23       94.84      259.06     90.95 o 
   8   2  23        2.06       58.97     70.66 o 
  -9   3  23      163.92      173.38    168.98 o 
  -7   3  23      181.91      258.09    101.27 o 
  -5   3  23      433.62      427.94     83.54 o 
  -3   3  23      561.17      471.86     70.14 o 
  -1   3  23     2403.20     2328.75    101.78 o 
   1   3  23      454.59      525.72     58.58 o 
   3   3  23      374.29      406.84     66.01 o 
   5   3  23      154.75      192.29     78.62 o 
   7   3  23       35.10        4.16     77.84 o 
  -8   4  23      306.47      314.69    112.64 o 
  -6   4  23      768.49      865.83    230.63 o 
  -4   4  23       17.64      227.73     90.85 o 
  -2   4  23       69.47      266.80    198.71 o 
   0   4  23       86.81      200.76     56.05 o 
   2   4  23      282.28      173.15    115.02 o 
   4   4  23       14.06      122.80    101.31 o 
   6   4  23        2.06      -64.76    102.58 o 
   8   4  23       21.90       49.72     92.23 o 
  -7   5  23      648.37      671.85    121.19 o 
  -5   5  23       65.11       67.34     67.51 o 
  -3   5  23      137.54     1057.45    705.60 o 
  -1   5  23      387.39      347.22     77.18 o 
   1   5  23     1841.44     1474.68    108.89 o 
   3   5  23      775.10      678.58     93.83 o 
   5   5  23        2.22       35.93     71.82 o 
   7   5  23      159.37      117.25    180.82 o 
  -6   6  23      638.34      723.23    106.75 o 
  -4   6  23      865.40     1018.71    161.26 o 
  -2   6  23      496.68      602.12     99.93 o 
   0   6  23       40.05       66.54    118.83 o 
   2   6  23     2222.47     2119.30    131.69 o 
   4   6  23        1.14      107.42     74.44 o 
   6   6  23      261.21      462.45    153.02 o 
  -5   7  23       22.09      103.82     81.75 o 
  -3   7  23      207.75       21.51     78.78 o 
  -1   7  23       95.95      396.75    208.43 o 
   1   7  23       54.82      -39.39     83.30 o 
   3   7  23      462.17      702.61    201.64 o 
   5   7  23      215.09      413.90    114.18 o 
  -4   8  23       24.69      182.44    100.42 o 
  -2   8  23       29.27      222.32    236.08 o 
   0   8  23      134.31      232.94    190.64 o 
   2   8  23      124.39        4.89     91.77 o 
  -8   0  24     1787.91     1462.54    172.57 o 
  -6   0  24     7402.30     7470.80    313.13 o 
  -4   0  24     3645.26     3697.21    214.35 o 
  -2   0  24     5687.48     5680.68    191.54 o 
   0   0  24     2205.68     2205.45    208.59 o 
   2   0  24     2540.72     2735.67    188.58 o 
   4   0  24     7546.83     8158.56    334.77 o 
   6   0  24     2180.91     2633.83    216.08 o 
   8   0  24     2059.24     2309.24    213.57 o 
  -9   1  24     2732.91     2572.15    193.53 o 
  -7   1  24      487.69      613.58     97.13 o 
  -5   1  24     5307.21     5107.69    184.03 o 
  -3   1  24     1581.28     1565.69     93.17 o 
  -1   1  24      207.77      199.05     49.95 o 
   1   1  24     7107.54     7467.75    187.42 o 
   3   1  24      228.08      293.16     63.36 o 
   5   1  24     4806.51     4897.66    185.97 o 
   7   1  24     1071.37     1157.76    135.44 o 
  -8   2  24      671.38      686.79    122.04 o 
  -6   2  24     6073.84     5799.61    239.08 o 
  -4   2  24       44.31       40.90     56.45 o 
  -2   2  24     2685.92     2512.42    110.36 o 
   0   2  24     1067.17     1168.31     80.55 o 
   2   2  24      659.27      827.99     86.29 o 
   4   2  24     2845.73     2968.63    170.62 o 
   6   2  24      369.16      477.20     91.84 o 
   8   2  24      572.57      645.24    115.98 o 
  -7   3  24     2021.05     1747.59    156.75 o 
  -5   3  24     2107.87     2345.47    249.08 o 
  -3   3  24     1542.38     1412.50    219.28 o 
  -1   3  24      247.13      136.36     52.84 o 
   1   3  24     3547.35     3708.75    136.72 o 
   3   3  24      425.57      397.61     80.89 o 
   5   3  24     2294.40     2416.95    164.96 o 
   7   3  24      258.23      299.63    106.24 o 
  -8   4  24     1563.97     1471.30    171.69 o 
  -6   4  24     2504.51     2785.53    261.21 o 
  -4   4  24      477.55      512.55     88.93 o 
  -2   4  24     3258.47     3399.24    147.95 o 
   0   4  24      234.92      587.53     84.68 o 
   2   4  24     1487.14     1555.50    155.99 o 
   4   4  24     3543.15     3933.36    209.65 o 
   6   4  24       30.96       62.27     87.70 o 
  -7   5  24      165.23      -54.08     96.67 o 
  -5   5  24     4005.49     4213.02    182.53 o 
  -3   5  24     3844.93     3803.32    172.66 o 
  -1   5  24     2132.29     2161.92    131.43 o 
   1   5  24     8340.60     8352.01    290.39 o 
   3   5  24      212.59      249.57     82.30 o 
   5   5  24     2501.47     2651.12    174.60 o 
  -6   6  24     1796.74     1737.48    145.77 o 
  -4   6  24       24.40      185.56    119.16 o 
  -2   6  24     1561.10     1376.30    120.39 o 
   0   6  24      161.33      187.74     86.91 o 
   2   6  24     1365.33     1331.95    144.14 o 
   4   6  24      822.30     1004.47    152.33 o 
  -3   7  24     2592.47     2273.84    282.60 o 
  -1   7  24      411.42      510.84     98.09 o 
   1   7  24     1129.26     1171.58    146.65 o 
   3   7  24      129.95      133.39    143.63 o 
  -2   8  24     1460.26     1639.99    147.06 o 
   0   8  24      372.18      362.11    123.85 o 
  -7   1  25      219.13      221.05     82.24 o 
  -5   1  25       26.76       48.41     91.88 o 
  -3   1  25      243.54      248.94     67.48 o 
  -1   1  25        0.70       67.35     47.02 o 
   1   1  25       92.38      115.28     53.16 o 
   3   1  25      440.49      382.49     84.02 o 
   5   1  25      279.74      437.96     94.07 o 
   7   1  25       69.29      173.86     88.22 o 
  -8   2  25       82.36       59.30     89.25 o 
  -6   2  25      282.12      501.40    117.09 o 
  -4   2  25      144.21      116.48     78.50 o 
  -2   2  25       46.22        9.12     54.76 o 
   0   2  25        9.54       51.42     46.75 o 
   2   2  25      373.26      357.49     68.92 o 
   4   2  25      223.02      224.91     82.55 o 
   6   2  25        2.21       93.41     79.42 o 
  -7   3  25        1.56       16.72     80.94 o 
  -5   3  25       47.92       22.64     86.96 o 
  -3   3  25        3.11      -15.43     70.87 o 
  -1   3  25      648.14      648.61     90.11 o 
   1   3  25      871.39      912.14    100.68 o 
   3   3  25        3.76      252.29    139.55 o 
   5   3  25      278.26      475.75    135.83 o 
   7   3  25       34.77      437.32    121.05 o 
  -6   4  25        1.60       70.32    117.30 o 
  -4   4  25      399.42      437.93     93.94 o 
  -2   4  25       23.02      190.94     78.75 o 
   0   4  25       98.68      339.24    104.89 o 
   2   4  25     1036.38     1204.00    112.11 o 
   4   4  25      110.43      439.26    214.95 o 
   6   4  25        9.28      382.80    202.71 o 
  -5   5  25      162.53      158.16     82.57 o 
  -3   5  25       32.49      229.95     94.17 o 
  -1   5  25        2.96       -3.42     73.24 o 
   1   5  25       71.82       85.02    113.74 o 
   3   5  25      677.47      773.17    182.52 o 
   5   5  25      136.54      539.64    145.46 o 
  -4   6  25      657.76      568.60    104.66 o 
  -2   6  25     1180.80     1140.42    134.82 o 
   0   6  25        6.99       20.71     89.93 o 
   2   6  25      521.46      314.68    109.47 o 
   4   6  25      260.45      357.98    137.70 o 
  -3   7  25      203.79      260.08     96.71 o 
  -1   7  25      369.94      446.76    119.62 o 
   1   7  25       61.36      199.48    146.48 o 
  -6   0  26     3047.30     3084.24    237.09 o 
  -4   0  26     2602.10     2501.45    191.88 o 
  -2   0  26     4200.25     3917.25    226.26 o 
   0   0  26       18.91      -40.54     86.22 o 
   2   0  26     1561.56     1715.08    156.67 o 
   4   0  26     2079.62     2092.43    194.29 o 
   6   0  26     1114.51     1394.36    185.59 o 
  -7   1  26      207.76      330.95    106.93 o 
  -5   1  26     4761.18     4479.21    188.44 o 
  -3   1  26      307.82      491.82     93.53 o 
  -1   1  26     2129.08     2229.14    135.82 o 
   1   1  26     1269.27     1221.99     97.23 o 
   3   1  26       41.96       79.90     98.47 o 
   5   1  26     4079.86     4019.05    179.74 o 
   7   1  26      176.96      145.98     91.55 o 
  -6   2  26     2276.78     2391.75    177.18 o 
  -4   2  26      163.96      183.78     91.19 o 
  -2   2  26     2811.35     2770.19    191.91 o 
   0   2  26      522.34      663.55     82.99 o 
   2   2  26      586.52      547.66     78.19 o 
   4   2  26     1399.98     1238.74    149.65 o 
   6   2  26      799.87     1100.45    126.13 o 
  -5   3  26     3852.38     4202.81    225.96 o 
  -3   3  26      782.36      730.55    105.92 o 
  -1   3  26     2184.57     2665.35    168.51 o 
   1   3  26     1650.93     1882.73    155.48 o 
   3   3  26        8.58      240.55    105.28 o 
   5   3  26     2904.83     3221.60    200.47 o 
  -6   4  26     1832.60     1935.13    172.42 o 
  -4   4  26      969.89      952.85    121.45 o 
  -2   4  26     2112.48     2242.07    140.30 o 
   0   4  26       37.38      143.12     99.90 o 
   2   4  26     1997.23     1911.31    150.80 o 
   4   4  26     1772.13     1712.22    154.32 o 
  -5   5  26     2580.33     2595.83    196.71 o 
  -3   5  26     1212.00     1061.65    129.90 o 
  -1   5  26     2702.62     2771.51    164.48 o 
   1   5  26     2180.09     2309.49    178.19 o 
   3   5  26      153.05      333.57    223.14 o 
  -2   6  26      439.78      628.21    113.15 o 
   0   6  26       62.09      153.54    119.79 o 
   2   6  26     1448.95     1589.89    164.79 o 
  -5   1  27       94.13       -0.77     96.67 o 
  -3   1  27       63.59      104.87    118.63 o 
  -1   1  27       12.56        1.25     59.57 o 
   1   1  27       12.16      -35.51     64.81 o 
   3   1  27        0.77       13.60     97.38 o 
   5   1  27        0.00       77.69     90.70 o 
  -6   2  27       46.98      -95.15    116.22 o 
  -4   2  27      275.87      331.68    105.42 o 
  -2   2  27      309.62      480.96    108.90 o 
   0   2  27       26.34       34.97     89.72 o 
   2   2  27       33.74      -24.10     65.25 o 
   4   2  27       19.22       48.21     98.17 o 
  -5   3  27      687.26      895.82    174.73 o 
  -3   3  27       28.98      236.56    100.01 o 
  -1   3  27      102.12      175.96     96.60 o 
   1   3  27       12.73       72.17     82.96 o 
   3   3  27       62.15       59.43     91.48 o 
   5   3  27      441.17      287.12    182.35 o 
  -4   4  27      686.87      532.61    127.63 o 
  -2   4  27        0.11       96.70     88.93 o 
   0   4  27        8.35       58.81    100.66 o 
   2   4  27       83.63       45.46     94.43 o 
   4   4  27      203.39      403.24    145.73 o 
  -3   5  27      208.43      163.77     93.12 o 
  -1   5  27        1.88      -36.51    129.37 o 
   1   5  27       26.21       -5.16     80.30 o 
  -4   0  28     1990.90     1918.76    189.51 o 
  -2   0  28     5129.38     4946.53    264.08 o 
   0   0  28      705.27      819.26    207.05 o 
   2   0  28     1519.39     1327.78    186.89 o 
   4   0  28       90.61      128.00    126.89 o 
  -5   1  28     1598.74     1614.17    155.54 o 
  -3   1  28       17.91      335.30    280.39 o 
  -1   1  28     2551.47     2605.43    222.01 o 
   1   1  28      154.79       81.87    143.31 o 
   3   1  28       99.76       43.29     73.05 o 
  -4   2  28      326.78      422.84    124.50 o 
  -2   2  28     3087.43     3150.86    236.48 o 
   0   2  28       17.00       38.17     79.66 o 
   2   2  28      711.27     1193.38    267.40 o 
   4   2  28      719.07     1024.15    168.45 o 
  -3   3  28      317.27      355.05    127.71 o 
  -1   3  28     2123.15     1963.93    140.47 o 
   1   3  28      703.95      858.27    209.27 o 
   3   3  28      100.57      256.07    182.60 o 
  -2   4  28     1672.63     1911.71    143.53 o 
   0   4  28      286.78      391.65    123.79 o 
   2   4  28     1654.49     1400.01    191.90 o 
  -3   1  29       77.96      199.91    103.97 o 
  -1   1  29      335.06      249.43    130.30 o 
   1   1  29      199.78      314.91    158.46 o 
  -2   2  29       85.06      157.57    102.45 o 
   0   2  29        1.34       44.58     85.47 o 
   2   2  29       38.92       58.80    152.27 o 
                                                 
